# Supplementary material for: Intra-islet α-cell Gs signaling promotes glucagon release
Source: Nat Commun. 2024 Jun 15;15:5129. doi: 10.1038/s41467-024-49537-x (PMC11180188; doi:10.1038/s41467-024-49537-x)
Supplement: Supplementary file 4 — Source Data [file 41467_2024_49537_MOESM4_ESM.xlsx]

## Sheet: Figure 1
Figure 1a									Figure 1b
Time(min)	Control			GsD					Time(min)	Control			GsD
0	5.48387	0.691848	9	5.72353	0.761598	6			0	0.983539	0.178842	9	0.83792	0.140659	6
15	2.78463	0.335933	9	3.34838	0.409367	6			15	0.940326	0.144599	8	0.721918	0.177203	5
30	2.48489	0.31433	9	3.10894	0.196081	6			30	1.01557	0.179622	9	0.838406	0.111741	6
	Mean	SEM	N	Mean	SEM	N				Mean	SEM	N	Mean	SEM	N
Figure 1c									Figure 1d
Time(min)	Control			GsD					Time(min)	Control			GsD
0	168.889	5.24522	9	175.167	3.0921	6			0	5.45376	0.412344	9	7.1251	0.744604	6
15	213.667	11.2435	9	202.833	12.6423	6			15	2.58477	0.300223	9	9.2503	1.00275	6
30	249	18.5338	9	211.5	10.9992	6			30	2.82496	0.269187	9	9.24798	1.06434	6
	Mean	SEM	N	Mean	SEM	N			60	3.4978	0.258532	9	9.9274	0.52038	6
										Mean	SEM	N	Mean	SEM	N
Figure 1e									Figure 1f
Time(min)	Control			GsD						Control			GsD
0	0.910406	0.102793	9	0.829655	0.0243243	6			0	165.889	10.1413	9	191.857	12.2735	7
15	0.761089	0.0609977	9	1.46297	0.175753	6			15	222.889	15.1313	9	199.143	18.5465	7
30	0.930456	0.0570378	9	1.23248	0.149619	6			30	229.667	16.2916	9	207.714	18.0274	7
60	0.805044	0.0733697	9	0.966483	0.101325	6			60	182.333	9.71253	9	155.857	15.5647	7
	Mean	SEM	N	Mean	SEM	N				Mean	SEM	N	Mean	SEM	N
Figure 1g									Figure 1h
	Control			GsD						Control			GsD
Time(min)	Mean	SEM	N	Mean	SEM	N			Time(min)	Mean	SEM	N	Mean	SEM	N
1	80.0222	17.5113	3	174.987	29.5827	3			1	0.15484	0.0647465	3	0.209356	0.00993092	3
3	74.2379	17.0324	3	182.31	36.3634	3			4	0.149838	0.0654012	3	0.178387	0.0179955	3
5	75.5625	14.1672	3	150.318	37.6584	3			7	0.133559	0.0535053	3	0.163395	0.0313695	3
7	73.6067	19.7278	3	159.438	30.7627	3			10	0.123321	0.0439141	3	0.139889	0.0408631	3
9	72.5879	15.6656	3	144.383	41.4065	3			13	0.133432	0.0475917	3	0.154792	0.0359844	3
11	69.5601	12.1221	3	172.739	41.3039	3			16	0.119718	0.0450048	3	0.148423	0.0657303	3
13	63.7431	13.9122	3	157.104	41.0132	3			19	0.128185	0.0453518	3	0.140264	0.0438229	3
15	57.1759	9.51245	3	138.038	21.3628	3			22	0.134569	0.0454128	3	0.173559	0.0388321	3
17	52.6676	8.96885	3	117.114	18.8439	3			23	0.226723	0.0818541	3	0.314206	0.125195	3
19	48.6812	7.43549	3	103.855	21.7384	3			25	0.26918	0.118646	3	0.278636	0.100255	3
21	50.8724	7.96593	3	113.165	24.1446	3			27	0.205911	0.0675255	3	0.333233	0.107551	3
23	63.6052	16.1362	3	111.795	16.3581	3			29	3.02522	0.829408	3	4.79693	0.947064	3
25	57.3265	9.39386	3	110.019	23.2374	3			31	0.846944	0.144687	3	1.97229	0.729759	3
27	39.2081	9.43191	3	105.194	19.2769	3			33	0.724472	0.269885	3	1.39089	0.693194	3
29	22.8993	8.57958	3	116.92	23.0324	3			35	1.00529	0.336294	3	1.67533	0.768282	3
31	9.24667	6.22303	3	45.175	8.28912	3			37	0.822684	0.0589885	3	1.39063	0.385779	3
33	5.29331	3.53825	3	36.7453	6.38995	3			39	1.83285	0.306086	3	2.01158	0.262554	3
35	5.68931	5.58103	3	36.2852	6.54194	3			41	2.10378	0.231995	3	2.39724	0.137384	3
37	6.71841	6.61841	3	33.8945	7.41425	3			43	2.37378	0.146037	3	4.75754	1.56327	3
39	10.8123	5.12917	3	39.5442	3.95428	3			45	4.58371	1.56069	3	5.535	1.6937	3
41	12.4169	3.48789	3	36.5935	4.57885	3			47	3.22893	0.587263	3	5.82425	1.23244	3
43	33.4497	2.88848	3	264.747	80.9771	3			49	3.69756	0.516071	3	6.1649	1.31694	3
45	31.7844	14.6359	3	129.365	9.98184	3			51	3.667	0.729763	3	8.0432	2.25685	3
47	19.1848	10.539	3	88.6814	26.1002	3			53	4.18033	0.699095	3	6.0561	0.930872	3
49	21.637	9.22573	3	97.4027	16.6288	3			56	2.72446	0.806569	3	5.80314	1.98242	3
51	20.057	6.44228	3	120.873	23.5732	3			58	2.53433	0.425757	3	3.58988	0.66772	3
53	23.8962	10.1292	3	109.513	20.4947	3			61	2.67975	0.059591	3	4.12036	0.81431	3
55	31.8275	17.58	3	120.618	15.56	3			64	2.01897	0.62435	3	4.30748	0.506365	3
57	23.2935	13.8034	3	108.618	20.6386	3			67	2.5841	0.0542371	3	3.1998	0.575656	3
59	11.347	6.2315	3	53.6089	8.76748	3			70	2.27513	0.4249	3	4.26079	0.291486	3
61	6.5669	3.29156	3	46.0542	6.74924	3			73	2.34012	0.429719	3	2.88679	0.660313	3
63	7.11391	4.64653	3	32.4229	2.45023	3			76	1.02546	0.279957	3	1.69309	0.5594	3
65	7.12647	5.0204	3	38.6705	5.47867	3			78	0.599922	0.0965292	3	0.987203	0.152249	3
67	5.86612	5.64122	3	39.8968	7.6697	3			80	0.5435	0.0553105	3	0.831761	0.11583	3
69	2.3198	2.2198	3	40.4419	6.87398	3			83	0.382246	0.0785702	3	0.483646	0.0680248	3
71	5.63839	4.1913	3	38.5301	8.02208	3			86	0.314099	0.037085	3	0.442699	0.0693416	3
73	8.13283	2.89905	4	73.9746	38.873	3			89	0.261203	0.0299885	3	0.404662	0.0467384	3
75	42.5931	10.7754	3	125.257	38.7137	3			92	0.223144	0.0146314	3	0.359071	0.0517708	3
77	47.2468	12.313	3	128.594	15.697	3			95	0.206727	0.0189143	3	0.352995	0.060556	3
79	45.3913	7.65547	3	128.378	15.034	3			98	0.211139	0.0269768	3	0.345482	0.0559585	3
81	57.9555	22.0686	3	111.96	11.2804	3			101	0.204787	0.0145217	3	0.306848	0.0468178	3
83	53.0421	16.7941	3	117.451	18.1188	3			104	0.172871	0.00897672	3	0.277206	0.0474835	3
85	41.2698	10.2197	3	111.002	13.8776	3			107	0.166304	0.0164409	3	0.283175	0.0353187	3
87	65.4665	23.6027	3	208.037	110.387	3			110	0.157853	0.0133505	3	0.251979	0.0493653	3
89	163.501	21.7008	3	515.16	47.2426	3			113	0.156235	0.00538828	3	0.244207	0.0496749	3
91	98.5205	27.1137	3	257.377	32.8705	3			115	0.456811	0.306837	3	0.640275	0.41044	3
93	103.001	40.6918	3	293.062	65.3209	3			116	1.37302	0.217722	3	1.51076	0.164594	3
95	99.1373	34.4218	3	295.209	51.7117	3			117	7.68063	1.38644	3	9.98891	1.69173	3
97	104.412	34.9635	3	292.581	43.3091	3			119	5.84797	0.756595	3	7.65178	0.938706	3
99	92.0097	18.7308	3	307.672	60.5022	3			121	5.50419	0.519669	3	7.33265	0.471071	3
102	83.5549	8.85141	3	282.024	40.7132	3			123	5.49298	0.71652	3	7.71664	1.32608	3
105	37.5035	6.17312	3	106.617	11.3213	3			125	6.72521	1.26235	3	6.56767	0.548905	3
108	34.5844	9.33612	3	96.0783	16.2203	3
111	34.9601	8.18109	3	88.4979	12.4738	3
113	26.1471	2.86577	3	75.1151	6.62271	3
115	30.2959	4.64267	3	70.4903	4.23695	3
117	412.985	113.635	3	966.784	114.466	3
119	399.904	163.92	3	590.407	107.6	3
121	263.684	111.283	3	359.377	56.168	3
123	199.742	77.5387	3	295.696	39.0027	3
125	145.126	59.944	3	281.397	17.6121	3

## Sheet: Figure 2
									Figure 2a
									Time(min)	Control			GsD
									0	108.5	5.85845	8	92	7.13209	6
									15	403.375	32.2662	8	359.833	25.1865	6
									30	355	37.3703	8	254	19.5431	6
									45	325.875	26.505	8	198.667	12.9991	6
									60	262.625	9.05921	8	202.167	4.96264	6
									90	231.5	16.7439	8	217.667	16.3883	6
										Mean	SEM	N	Mean	SEM	N
									AOC	Control	α-GsD
									Number of values	8	6
									Mean	16694	12412
									SD	4177	2485
									SE	1477	1015
									Figure 2b
									Time(min)	Control			α-GsD
									0	5.44493	0.874548	7	6.09521	0.725644	8
									5	2.97875	0.448841	7	8.53987	1.20902	8
									15	2.69888	0.668615	7	11.2594	1.73064	8
									30	1.95867	0.546248	7	9.58908	1.92893	8
										Mean	SEM	N	Mean	SEM	N
									Figure 2c
									Time(min)	Control			α-GsD
									0	0.404243	0.0699544	7	0.411743	0.0407062	8
									5	0.75254	0.0927144	7	0.952323	0.0857947	8
									15	0.793384	0.0869653	7	1.20272	0.116373	8
									30	0.664002	0.0594149	7	0.957954	0.113612	8
										Mean	SEM	N	Mean	SEM	N
									Figure 2d
									Time(min)	Control			α-GsD
									0	141.5	7.03681	10	139.3	5.94428	10
									15	155	5.98888	10	160.1	6.07627	10
									30	127.1	4.4233	10	130.4	3.79532	10
									60	115.2	4.50629	10	106.2	3.33933	10
									90	119.2	6.16946	10	106.1	4.9339	10
									120	114.3	3.66682	10	100.3	2.7205	10
										Mean	SEM	N	Mean	SEM	N
									Figure 2e
									Time(min)	Control			α-GsD
									0	194.571	9.554	7	185.636	7.10732	11
									15	478.286	14.5598	7	441.455	22.8526	11
									30	516.429	19.541	7	468.818	18.4203	11
									60	393.571	19.3856	7	331.727	20.726	11
									90	297.286	12.641	7	210.091	14.3422	11
									120	202.714	6.99563	7	161.636	9.86387	11
										Mean	SEM	N	Mean	SEM	N
									AOC	Control	α-GsD
									Number of values	7	11
									Mean	20682	14998
									Std. Deviation	3472	3903
									Std. Error of Mean	1312	1177
									Figure 2f
									Time(min)	Control			α-GsD
									0	4.78161	0.532664	8	5.58315	0.631812	7
									15	2.20776	0.264576	8	15.7864	1.49477	7
									30	2.48284	0.471177	8	16.986	1.20505	7
									60	3.21792	0.6648	8	18.06	1.2988	7
									90	3.52472	0.31549	8	21.3793	1.52267	6
									120	4.4175	0.577036	8	26.9572	1.51437	7
										Mean	SEM	N	Mean	SEM	N
									Figure 2g
									Time(min)	Control			α-GsD
									0	5.25934	0.722365	8	5.32683	0.459284	7
									15	7.7277	0.807474	8	10.9055	1.61215	7
									30	6.57007	1.20992	8	12.1389	2.01699	7
									60	7.69077	0.844023	8	17.0007	1.59567	7
									90	7.13008	0.866125	8	12.2271	1.77439	7
									120	6.95822	1.0477	8	12.284	1.30733	7
										Mean	SEM	N	Mean	SEM	N
									Figure 2h
									Time(min)	Control			α-GsD
									0	225.75	12.8254	8	208.545	14.7496	11
									15	226.25	21.9909	8	243.273	15.0049	11
									30	197.5	11.1724	8	203.091	14.0941	11
									60	162.25	8.61425	8	168	12.7991	11
									90	135.5	7.40415	8	142.273	8.39815	11
									120	127.5	6.76651	8	121.545	4.87361	11
										Mean	SEM	N	Mean	SEM	N

## Sheet: Figure 3
Figure 3a												Figure 3b
	UK 432097			UK 432097 + SCH 442416			SCH 442416						UK 432097			UK 432097 + SCH 442416			SCH 442416
Time(min)	Mean	SEM	N	Mean	SEM	N	Mean	SEM	N			Time(min)	Mean	SEM	N	Mean	SEM	N	Mean	SEM	N
8	52.3025	7.47139	4	46.6005	10.7225	4	55.4707	9.68975	4			8	9.03334	2.33427	4	7.88023	2.60654	3	6.34138	0.39738	3
10	52.042	7.88901	4	46.4653	14.0385	4	53.6074	11.9089	4			10	8.54297	2.07166	4	6.47361	1.87637	3	6.60341	0.357945	3
12	49.0909	2.96084	4	42.2172	10.7532	4	48.3168	11.1501	4			12	7.85336	1.49954	4	7.833	2.39266	3	6.23673	0.631843	3
14	51.2551	11.0994	4	23.2155	2.74824	4	29.6597	5.07474	4			14	8.75753	2.32936	4	9.83973	2.92423	3	6.47159	0.277603	3
16	57.3397	9.85197	4	15.3083	2.94246	4	16.989	3.2896	4			16	7.4027	1.80595	4	17.6978	4.02096	3	10.7145	0.727482	3
18	53.5771	10.1351	4	15.7214	3.82251	4	15.8208	3.46928	4			18	8.72668	2.36528	4	10.1219	3.1415	3	6.28686	0.130886	3
20	55.2974	10.9056	4	15.3556	3.73349	4	15.708	3.61352	4			21	8.78374	2.39195	4	7.98967	2.70333	3	6.51079	0.110106	3
21	54.022	9.71825	4	13.4473	3.37549	4	15.1307	3.89982	4			23	12.1602	3.29424	4	7.98871	2.70742	3	6.64891	0.317514	3
23	55.3396	10.3711	4	13.7412	3.43742	4	15.2285	3.80734	4			25	27.7488	7.4809	4	9.70882	2.08111	3	6.79847	0.264497	3
25	65.6592	9.5808	4	13.6106	2.74456	4	14.6446	2.90968	4			27	38.0974	12.6099	4	14.1147	2.1392	3	6.59344	0.182668	3
26	83.4826	17.0657	4	13.7405	2.03956	4	14.4867	3.08657	4			29	23.4621	4.32959	4	7.8428	1.59391	3	6.46201	0.577102	3
27	81.7401	6.00403	4	15.6764	3.08031	4	15.5835	2.97072	4			31	18.2606	4.63393	4	7.67545	2.52202	3	6.50974	0.515502	3
28	76.2622	10.4984	4	15.6521	2.85775	4	14.5664	3.09274	4			33	18.7187	3.63443	4	8.99498	2.85012	3	7.1954	0.5433	3
29	71.4602	4.38155	4	13.6752	2.5706	4	12.4969	2.29075	4			35	20.6367	4.95208	4	8.19896	2.99733	3	7.02432	0.50214	3
30	77.3488	5.1401	4	14.6338	2.12325	4	12.3716	2.369	4			37	21.5962	4.37588	4	8.79258	3.3663	3	7.21039	0.604068	3
32	76.9135	7.22885	4	13.4372	2.33837	4	12.386	2.05874	4			39	21.7123	4.72978	4	8.73336	3.00134	3	7.03753	0.569449	3
34	77.0933	6.17143	4	13.8079	2.12599	4	11.309	2.13367	4			42	20.7841	4.53176	4	7.82609	2.66808	3	6.99888	0.737548	3
36	74.8692	6.73579	4	14.2807	2.16836	4	11.6495	2.35324	4
38	71.3865	5.66937	4	13.2533	1.9705	4	11.2249	2.12182	4
40	78.1337	8.74132	4	12.7299	1.60974	4	10.9323	1.97047	4
42	64.8369	10.5448	4	12.6212	1.75725	4	10.6787	1.87899	4
Figure 3c												Figure 3d									Figure 3e
	UK 432097			SCH 442416			UK 432097 + SCH 442416						UK 432097			UK 432097 + SCH 442416						Control (α-GsKO Line)			α-GsKO			Control (α-A2AR-KO)			α-A2AR-KO
Time(min)	Mean	SD	N	Mean	SD	N	Mean	SD	N			Time(min)	Mean	SD	N	Mean	SD	N			Time(min)	Mean	SEM	N	Mean	SEM	N	Mean	SEM	N	Mean	SEM	N
20.0029	0.980347	0.00507112	78	0.980015	0.00523396	76	0.980832	0.00630509	68			20.0029	0.992451	0.0062561	78	0.988906	0.00868297	83			3	69.0491	5.56183	3	10.0366	1.00089	3	60.6066	5.17199	4	27.0316	3.11757	3
20.1029	0.979542	0.00508651	78	0.978432	0.00479568	76	0.980657	0.00668146	68			20.1029	0.991779	0.00579486	78	0.988592	0.00872625	83			5	64.9961	6.57238	3	11.3733	0.620807	3	63.4883	5.99832	4	27.0146	3.5329	3
20.2028	0.980192	0.0050865	78	0.978718	0.00532781	76	0.981222	0.00689909	68			20.2028	0.992504	0.00530058	78	0.988561	0.00840264	83			7	65.2748	1.87392	3	10.553	0.817542	3	64.1347	2.86778	4	26.5388	3.70115	3
20.3028	0.979721	0.00568207	78	0.979471	0.00508359	76	0.9806	0.00674861	68			20.3028	0.991773	0.00527066	78	0.988735	0.0082071	83			9	67.4596	1.47811	3	10.3913	0.585584	3	62.1287	2.06897	4	26.838	3.86988	3
20.403	0.979727	0.00506542	78	0.980293	0.00489542	76	0.981138	0.0060979	68			20.403	0.992204	0.00567168	78	0.989337	0.00782254	83			11	61.4135	1.68469	3	10.042	0.8915	3	61.6009	3.78221	4	27.5031	3.93168	3
20.5032	0.979397	0.00498403	78	0.979729	0.00445834	76	0.980881	0.0060613	68			20.5032	0.991864	0.00532673	78	0.989668	0.00781765	83			14	58.2019	1.77732	3	10.9476	0.808186	3	59.342	5.41795	4	28.0477	4.31083	3
20.6032	0.97929	0.00509175	78	0.979656	0.00456783	76	0.980793	0.00636773	68			20.6032	0.992378	0.00580449	78	0.989243	0.00719501	83			17	54.894	1.88725	3	10.4625	0.610558	3	54.4279	5.74616	4	29.2162	3.93626	3
20.7032	0.97954	0.00527571	78	0.978916	0.00510327	76	0.980758	0.00658726	68			20.7032	0.992995	0.00634274	78	0.988391	0.00715665	83			20	53.9253	1.12779	3	10.5142	0.738607	3	51.3378	3.95962	4	29.5379	4.17404	3
20.8037	0.979153	0.00529971	78	0.979917	0.0044595	76	0.980597	0.00608531	68			20.8037	0.992881	0.00693395	78	0.988319	0.00695626	83			23	52.0528	1.02211	3	10.5789	0.646404	3	52.5152	6.01315	4	28.2887	3.54153	3
20.9036	0.980179	0.00553517	78	0.979907	0.0044926	76	0.981507	0.00641289	68			20.9036	0.992236	0.00599612	78	0.989081	0.00689702	83			26	54.0542	1.87421	3	10.3137	1.24767	3	50.4235	4.74533	4	29.5448	4.57082	3
21.003	0.980403	0.0052812	78	0.978785	0.00479115	76	0.980113	0.00600319	68			21.003	0.991615	0.00584013	78	0.988746	0.00691561	83			29	52.3801	2.7966	3	10.5078	0.806616	3	49.5001	5.31555	4	28.4351	3.75045	3
21.103	0.979739	0.00523454	78	0.979654	0.00524556	76	0.981202	0.00574762	68			21.103	0.991306	0.00542718	78	0.989717	0.00623806	83			32	48.0506	1.40373	3	10.1711	0.452688	3	45.0923	5.1158	4	26.3006	3.60511	3
21.2032	0.978992	0.00489492	78	0.979439	0.00467932	76	0.981216	0.00625796	68			21.2032	0.992642	0.00631873	78	0.988968	0.00611062	83			35	44.4834	2.46145	3	11.035	0.604475	3	42.051	3.6914	4	26.2982	4.03512	3
21.3031	0.980241	0.00491496	78	0.97963	0.00473181	76	0.980263	0.00589366	68			21.3031	0.993004	0.00659526	78	0.989556	0.00617418	83			38	41.947	1.454	3	10.5089	0.798836	3	40.0868	5.0111	4	26.0808	5.1399	3
21.4031	0.978985	0.00486045	78	0.977733	0.00598785	76	0.980829	0.00527493	68			21.4031	0.991313	0.00601308	78	0.989019	0.00540825	83			41	35.2848	0.615842	3	10.7863	0.203567	3	36.7266	4.10573	4	24.4575	3.98572	3
21.5031	0.979612	0.00480899	78	0.979961	0.00419899	76	0.981477	0.00503626	68			21.5031	0.991908	0.00581157	78	0.98976	0.00545674	83
21.603	0.97998	0.00479509	78	0.978755	0.00392675	76	0.979691	0.00570621	68			21.603	0.990908	0.00579864	78	0.989107	0.00534607	83
21.7027	0.980546	0.00428409	78	0.980348	0.0046921	76	0.981446	0.00500776	68			21.7027	0.991144	0.005513	78	0.989634	0.00478937	83
21.8032	0.980106	0.00451876	78	0.979137	0.00400207	76	0.979622	0.00625837	68			21.8032	0.990761	0.00530453	78	0.989137	0.00493874	83
21.9037	0.980035	0.0044493	78	0.978547	0.00450595	76	0.980556	0.00566945	68			21.9037	0.991228	0.00535514	78	0.990387	0.00491381	83
22.0037	0.979726	0.00440831	78	0.979923	0.00384884	76	0.9805	0.00583869	68			22.0037	0.991224	0.00551086	78	0.989617	0.00468738	83
22.1036	0.980035	0.00449223	78	0.980164	0.00390025	76	0.981198	0.00546642	68			22.1036	0.990923	0.00511201	78	0.990275	0.00501054	83			Figure 3f									Figure 3g
22.2036	0.980972	0.00414005	78	0.978294	0.00386378	76	0.980912	0.00548913	68			22.2036	0.991018	0.00531233	78	0.989911	0.00484571	83				α-GsKO			Control						α-GsKO			Control
22.3032	0.980038	0.00424421	78	0.980409	0.00397763	76	0.981513	0.00550988	68			22.3032	0.991249	0.00523485	78	0.989828	0.00471334	83			Time(min)	Mean	SEM	N	Mean	SEM	N			Time(min)	Mean	SEM	N	Mean	SEM	N
22.4032	0.981185	0.00407046	78	0.979015	0.00402274	76	0.981231	0.00622599	68			22.4032	0.991095	0.00494399	78	0.98983	0.00474767	83			8	6.10436	1.42241	3	50.6783	4.23034	4			8	6.40179	0.701532	3	15.554	0.263995	3
22.5037	0.980023	0.00357627	78	0.980151	0.00403591	76	0.981159	0.0056542	68			22.5037	0.990852	0.00513005	78	0.990664	0.00481769	83			9	5.60705	1.45685	3	50.6051	3.57369	4			9	6.33816	0.988968	3	15.8011	0.593087	3
22.6036	0.979688	0.00395016	78	0.97934	0.00428953	76	0.980609	0.00561747	68			22.6036	0.991506	0.00577026	78	0.989518	0.00443594	83			10	6.12663	1.43996	3	52.7634	3.47098	4			11	6.21256	0.614214	3	15.812	0.302697	3
22.7028	0.98023	0.00373397	78	0.980364	0.00447684	76	0.980848	0.00572911	68			22.7028	0.991323	0.00604145	78	0.990118	0.00439841	83			11	7.01896	4.08462	3	50.7003	4.19725	4			13	5.97594	0.593101	3	15.5634	0.285698	3
22.8028	0.979397	0.00360289	78	0.980433	0.00429543	76	0.980849	0.00602159	68			22.8028	0.991754	0.00579045	78	0.99016	0.00442674	83			13	7.37443	3.50248	3	53.9668	3.36894	4			14	5.44393	0.321195	3	18.2121	0.935968	3
22.9027	0.980235	0.0037046	78	0.979724	0.00382673	76	0.980287	0.00500126	68			22.9027	0.991651	0.00552269	78	0.991374	0.00454278	83			15	9.2665	3.78966	3	61.309	3.60841	4			16	5.82879	0.170673	3	22.5248	1.75557	3
23.0029	0.980356	0.00374574	78	0.981057	0.00399865	76	0.981386	0.00502912	68			23.0029	0.991723	0.00563005	78	0.990413	0.00416558	83			16	8.94376	3.67009	3	60.1668	3.53028	4			18	7.31357	0.465117	3	22.9342	0.571081	3
23.1029	0.980613	0.00400152	78	0.980713	0.0034622	76	0.980934	0.00571749	68			23.1029	0.990517	0.00540846	78	0.99048	0.00408487	83			17	9.07151	4.00032	3	60.704	3.28966	4			20	7.76086	0.734056	3	30.8306	0.545471	3
23.2029	0.979571	0.00370929	78	0.979764	0.00374107	76	0.981501	0.00539856	68			23.2029	0.991799	0.0050255	78	0.989947	0.00436781	83			18	8.90963	2.7132	3	70.7572	4.58147	4			22	11.6316	0.966639	3	47.363	1.65842	3
23.3026	0.979738	0.00374085	78	0.979472	0.00389392	76	0.980812	0.00587586	68			23.3026	0.991178	0.0044938	78	0.991757	0.00406	83			19	9.7313	5.05552	3	75.9723	7.02572	4			24	8.29416	0.3862	3	25.3771	0.423296	3
23.403	0.979609	0.00428323	78	0.980615	0.00372328	76	0.981553	0.00500064	68			23.403	0.990888	0.00443331	78	0.990705	0.00394777	83			20	9.40429	4.7293	3	82.5715	4.10091	4			26	7.9845	0.705879	3	25.6179	0.441677	3
23.503	0.980187	0.00471035	78	0.979805	0.00338574	76	0.981353	0.00522762	68			23.503	0.9909	0.00444051	78	0.990733	0.00405504	83			22	9.74132	4.8973	3	82.3125	3.34689	4			28	9.48119	0.512609	3	27.6823	0.540224	3
23.6029	0.979421	0.00431661	78	0.980126	0.00330383	76	0.980726	0.00550045	68			23.6029	0.99137	0.00428953	78	0.991259	0.00412852	83			24	9.73717	4.9889	3	79.9667	9.25017	4			30	6.22976	0.739798	3	23.4503	0.392296	3
23.7029	0.979999	0.00460126	78	0.980101	0.00320243	76	0.981839	0.00483751	68			23.7029	0.991046	0.00449124	78	0.99017	0.00411875	83			26	10.3334	4.79723	3	82.0696	7.53627	4			32	6.29857	0.319974	3	17.6872	1.40769	3
23.8026	0.979618	0.00450117	78	0.980298	0.00367841	76	0.981954	0.00532621	68			23.8026	0.99058	0.00417377	78	0.989901	0.00373013	83			28	10.703	4.5322	3	82.7772	5.0545	4			34	5.24018	0.534056	3	19.4459	1.38077	3
23.9031	0.980934	0.00429739	78	0.980884	0.00411838	76	0.981581	0.00480932	68			23.9031	0.990719	0.00438792	78	0.990416	0.00364262	83			30	10.5324	4.41835	3	86.0008	8.90062	4
24.003	0.980616	0.00437959	78	0.979671	0.00338549	76	0.981749	0.00464992	68			24.003	0.990261	0.00438376	78	0.990704	0.00368621	83
24.103	0.97978	0.00418829	78	0.979996	0.00354842	76	0.982678	0.00428187	68			24.103	0.990321	0.00470206	78	0.991035	0.00335816	83
24.203	0.980492	0.00396405	78	0.979801	0.00405199	76	0.982376	0.00445506	68			24.203	0.990782	0.00469589	78	0.990845	0.00357542	83			Figure 3h	G3
24.3029	0.980445	0.00364135	78	0.979576	0.00330443	76	0.980807	0.00427737	68			24.3029	0.990551	0.0045993	78	0.99094	0.0035587	83				DMSO			UK 432097			SCH 442416			UK 432097 +SCH 442416
24.4029	0.980617	0.00359939	78	0.980094	0.00359322	76	0.981393	0.004865	68			24.4029	0.9916	0.00398153	78	0.991827	0.00365687	83			Time (min)	Mean	SEM	N	Mean	SEM	N	Mean	SEM	N	Mean	SEM	N
24.5039	0.980206	0.00365829	78	0.980334	0.00323841	76	0.981236	0.00431863	68			24.5039	0.992491	0.00374198	78	0.99089	0.00334174	83			16	111.319	10.654	3	126.333	20.7055	3	116.131	27.855	3	113.732	20.9009	3
24.603	0.980078	0.00335583	78	0.979284	0.00491043	76	0.982054	0.0047852	68			24.603	0.99166	0.00324156	78	0.991151	0.00324957	83			18	106.626	9.72843	3	121.592	13.8173	3	115.438	18.3706	3	107.976	20.814	3
24.7041	0.980487	0.00299597	78	0.980834	0.00303597	76	0.981011	0.00428439	68			24.7041	0.992482	0.00358087	78	0.991107	0.00303717	83			20	112.047	14.2555	3	120.207	11.2119	3	109.552	17.9756	3	108.325	11.7298	3
24.8035	0.980725	0.00315411	78	0.980956	0.00282078	76	0.982285	0.00362389	68			24.8035	0.992765	0.00315657	78	0.990945	0.00319209	83			22	108.952	13.5815	3	120.628	13.3296	3	94.7955	16.8251	3	104.186	10.0269	3
24.9027	0.980661	0.00333499	78	0.981172	0.00256637	76	0.981177	0.00410431	68			24.9027	0.992796	0.00320904	78	0.991859	0.00280909	83			24	102.24	2.39777	3	110.93	11.4018	3	105.741	14.0386	3	103.228	7.62559	3
25.0031	0.980275	0.00276358	78	0.981415	0.00257775	76	0.980674	0.00353339	68			25.0031	0.992248	0.00283322	78	0.991785	0.00291795	83			26	108.251	4.94016	3	119.349	11.466	3	101.35	6.89328	3	114.795	4.00441	3
25.1031	0.979951	0.0032816	78	0.982175	0.00293558	76	0.981287	0.0035313	68			25.1031	0.991729	0.00343236	78	0.99088	0.00233977	83			28	99.8831	4.13712	3	114.869	11.651	3	102.061	9.26569	3	105.806	9.59301	3
25.2031	0.979683	0.00297294	78	0.981365	0.00296934	76	0.98075	0.00411591	68			25.2031	0.992033	0.00277052	78	0.991241	0.00269969	83			30	101.171	9.76178	3	114.457	8.31272	3	110.714	14.0391	3	106.34	10.8851	3
25.303	0.979568	0.00315761	78	0.980354	0.00291189	76	0.980075	0.00364776	68			25.303	0.992716	0.00287145	78	0.991045	0.00258388	83			32	100.037	4.1424	3	104.825	11.3738	3	99.6158	8.48127	3	107.297	2.25051	3
25.4032	0.979787	0.00306448	78	0.981746	0.00237068	76	0.980502	0.00379049	68			25.4032	0.991434	0.00287258	78	0.990861	0.00241083	83			34	87.5848	5.17018	3	102.939	5.78237	3	90.5759	5.09855	3	101.26	1.66944	3
25.5026	0.978884	0.00364795	78	0.981003	0.00322346	76	0.980465	0.00368154	68			25.5026	0.991325	0.00276312	78	0.991179	0.00253893	83			36	92.346	2.6523	3	106.996	2.76061	3	96.6018	2.77441	3	97.7855	3.82947	3
25.6031	0.97941	0.00330007	78	0.981432	0.00312043	76	0.981204	0.00385649	68			25.6031	0.991244	0.00329709	78	0.991381	0.00259821	83			38	94.4649	0.675225	3	95.8878	0.97896	3	97.1434	1.61274	3	97.8777	2.25163	3
25.7031	0.979213	0.00367567	78	0.980431	0.00281761	76	0.98088	0.00436831	68			25.7031	0.992152	0.00339299	78	0.99124	0.00302729	83			40	99.1585	4.54173	3	97.0554	1.5075	3	91.3344	1.44384	3	99.3387	3.16058	3
25.803	0.979265	0.00390184	78	0.982046	0.00339164	76	0.981089	0.00394674	68			25.803	0.991504	0.00324595	78	0.990945	0.00274505	83			42	93.5252	1.36712	3	87.9629	4.40964	3	95.1989	1.80354	3	93.2998	3.66694	3
25.9028	0.980249	0.00379071	78	0.979917	0.00332883	76	0.981035	0.0036298	68			25.9028	0.991661	0.00401034	78	0.99113	0.00294556	83			44	94.2833	6.82365	3	85.8753	4.17326	3	93.4995	3.18934	3	85.4762	6.09126	3
26.003	0.980261	0.00362669	78	0.979703	0.00279706	76	0.980848	0.00353785	68			26.003	0.991443	0.00346331	78	0.990588	0.0030002	83			46	89.4087	6.74155	3	92.3578	4.23726	3	96.1952	5.09382	3	85.241	10.9275	3
26.1029	0.980012	0.00425257	78	0.980341	0.0027297	76	0.981088	0.00341412	68			26.1029	0.991568	0.0038235	78	0.991615	0.00302413	83			48	93.8115	4.52678	3	104.011	5.50684	3	87.3349	10.7902	3	90.4098	6.08	3
26.2029	0.981646	0.00396462	78	0.980266	0.00297151	76	0.981116	0.00344401	68			26.2029	0.991361	0.00387243	78	0.991734	0.00314692	83			50	94.9834	4.30279	3	92.2365	2.34588	3	105.122	3.68562	3	90.5248	6.70544	3
26.3034	0.980985	0.00404978	78	0.980342	0.00288976	76	0.981034	0.00369647	68			26.3034	0.991273	0.00392044	78	0.990914	0.00272663	83			52	94.1099	4.84912	3	101.509	6.02711	3	99.7667	3.55605	3	90.8465	4.97423	3
26.4031	0.981206	0.00389041	78	0.98076	0.00349965	76	0.980251	0.00341304	68			26.4031	0.991657	0.00405102	78	0.991041	0.00260541	83			54	95.8262	3.70897	3	103.512	4.73231	3	90.9744	2.73896	3	84.9199	9.46193	3
26.5028	0.981726	0.00399699	78	0.979715	0.00443227	76	0.980772	0.00369628	68			26.5028	0.991794	0.00408204	78	0.991538	0.00245523	83			56	96.8766	6.50958	3	108.528	8.01576	3	88.7422	2.99772	3	92.016	11.4395	3
26.6027	0.980485	0.00411396	78	0.979869	0.00357522	76	0.980512	0.00392297	68			26.6027	0.991854	0.00403644	78	0.991914	0.00261748	83			58	88.4401	7.9871	3	121.236	6.25081	3	91.3184	12.4983	3	93.2975	8.25667	3
26.7027	0.980363	0.0043416	78	0.979267	0.00307584	76	0.980772	0.00361286	68			26.7027	0.992864	0.00377999	78	0.991106	0.00274662	83			60	89.2249	11.577	3	123.988	1.93011	3	88.0282	3.57219	3	98.3505	4.61216	3
26.8029	0.981788	0.004222	78	0.979373	0.00350471	76	0.981331	0.00391035	68			26.8029	0.991706	0.00323031	78	0.99131	0.0025937	83			62	85.9559	4.30331	3	124.981	4.45597	3	84.844	9.2532	3	75.9732	9.9517	3
26.9036	0.98086	0.00440004	78	0.981435	0.00370265	76	0.981141	0.00372315	68			26.9036	0.991265	0.00321376	78	0.991302	0.00235631	83			64	88.7179	5.27886	3	126.305	4.52241	3	89.5551	9.89068	3	75.6633	8.44505	3
27.0028	0.981804	0.00533276	78	0.979843	0.00368274	76	0.981139	0.00354378	68			27.0028	0.993052	0.00372624	78	0.991389	0.00237518	83			66	86.825	8.67625	3	129.498	5.99565	3	96.3683	7.12677	3	78.1066	7.00081	3
27.1028	0.980998	0.00426572	78	0.981098	0.00455721	76	0.981535	0.00433903	68			27.1028	0.991748	0.00380893	78	0.992225	0.00253388	83			68	92.1902	10.4568	3	162.561	15.9613	3	85.0765	7.56953	3	88.6512	12.6311	3
27.203	0.981515	0.00428866	78	0.979517	0.00439118	76	0.981352	0.00366579	68			27.203	0.991356	0.00364891	78	0.989988	0.00239186	83			70	86.9429	7.24178	3	170.579	17.8989	3	81.9972	4.48282	3	82.4983	11.9044	3
27.3029	0.981272	0.00402545	78	0.980826	0.00427082	76	0.982183	0.00359297	68			27.3029	0.991337	0.00392237	78	0.991626	0.00218398	83			72	81.3899	5.53074	3	172.995	11.3685	3	84.1775	13.837	3	92.2233	13.0851	3
27.4029	0.981477	0.00424749	78	0.979739	0.003787	76	0.981537	0.00440247	68			27.4029	0.991968	0.00477519	78	0.990695	0.00226936	83			74	79.1809	9.74272	3	166.359	7.96879	3	78.8911	4.83182	3	79.5999	9.59804	3
27.5028	0.980663	0.00421904	78	0.979394	0.00414672	76	0.980884	0.00490559	68			27.5028	0.991095	0.00473475	78	0.990254	0.00243695	83			76	73.8169	5.01061	3	172.214	24.0464	3	74.4006	7.23196	3	68.225	10.8045	3
27.6028	0.980396	0.00393965	78	0.980333	0.00359077	76	0.980522	0.00415784	68			27.6028	0.992155	0.00393598	78	0.991359	0.00256775	83			78	81.3008	7.15389	2	148.138	19.9743	3	73.3122	13.7078	3	72.1267	16.7436	3
27.7028	0.981246	0.00407585	78	0.980957	0.00340293	76	0.981717	0.00426063	68			27.7028	0.992417	0.00385133	78	0.991376	0.00259407	83			80	88.1652	0.289501	2	137.464	18.6629	3	77.0564	6.05956	3	83.8594	16.8379	3
27.803	0.979942	0.00427999	78	0.979759	0.00449269	76	0.98092	0.00462679	68			27.803	0.992577	0.00322986	78	0.991247	0.00327772	83			82	80.3432	8.93011	3	158.429	15.8737	3	68.5424	6.54482	3	80.5592	12.3993	3
27.9029	0.980705	0.00406857	78	0.980288	0.00449352	76	0.981327	0.00408929	68			27.9029	0.992075	0.0036637	78	0.99186	0.00308343	83			84	71.8427	10.2155	3	155.56	7.21668	3	70.518	11.2185	3	75.1673	11.4318	3
28.0029	0.980453	0.00408286	78	0.980041	0.00364415	76	0.981239	0.00435014	68			28.0029	0.992947	0.00377757	78	0.991853	0.00315443	83			86	76.3015	11.0166	3	154.503	12.2933	3	68.1797	9.29162	3	81.5877	12.4378	3
28.1034	0.98129	0.00426753	78	0.980112	0.00404147	76	0.982616	0.00479191	68			28.1034	0.992209	0.00348336	78	0.992374	0.00281013	83			88	69.3705	5.52995	3	162.623	19.1749	3	66.9725	8.37753	3	67.6252	16.4374	3
28.2033	0.980401	0.00369252	78	0.980206	0.00326992	76	0.980897	0.00494256	68			28.2033	0.992952	0.00363487	78	0.991853	0.003242	83			90	68.144	3.64201	3	153.617	12.3248	3	63.8966	6.67347	3	70.5429	17.9634	3
28.303	0.981305	0.00412791	78	0.980918	0.00316156	76	0.981705	0.00478543	68			28.303	0.992607	0.00355897	78	0.991597	0.00337449	83
28.4035	0.981103	0.0036977	78	0.980733	0.00373861	76	0.980666	0.00481869	68			28.4035	0.992126	0.00341616	78	0.992455	0.00274025	83
28.5035	0.980248	0.00372523	78	0.980894	0.00376491	76	0.980323	0.00495496	68			28.5035	0.992754	0.00343473	78	0.992167	0.00318041	83			Fgure 3i	G12
28.6034	0.980688	0.00551383	78	0.981917	0.00551362	76	0.980283	0.00440484	68			28.6034	0.992886	0.00388398	78	0.992126	0.00315323	83				DMSO			UK 432097			SCH 442416			UK 432097 +SCH 442416
28.7036	0.980588	0.00399741	78	0.981251	0.00400373	76	0.980975	0.00451856	68			28.7036	0.991911	0.00428774	78	0.99181	0.00305808	83			Time (min)	Mean	SEM	N	Mean	SEM	N	Mean	SEM	N	Mean	SEM	N
28.8031	0.97975	0.0036948	78	0.981737	0.00435402	76	0.979893	0.00425742	68			28.8031	0.992243	0.00482399	78	0.991978	0.0028383	83			16	118.079	15.3066	3	118.169	26.3718	3	104.923	7.12187	3	109.315	15.8906	3
28.903	0.981118	0.00395422	78	0.98186	0.00392006	76	0.980759	0.00392141	68			28.903	0.992351	0.00441516	78	0.991288	0.00293286	83			18	127.769	15.1263	3	128.945	20.0859	3	115.307	17.1551	3	102.663	7.70483	3
29.0035	0.98144	0.0034876	78	0.980784	0.00423047	76	0.979344	0.0039946	68			29.0035	0.993039	0.00456566	78	0.991784	0.00309165	83			20	123.828	11.8773	3	115.445	17.4051	3	110.129	3.93759	3	100.284	8.73293	3
29.1027	0.981015	0.00357395	78	0.981575	0.00375666	76	0.979829	0.00398188	68			29.1027	0.992139	0.00468113	78	0.991599	0.00292967	83			22	126.805	16.1672	3	115.091	22.1061	3	101.85	13.8204	3	96.1171	7.49106	3
29.2037	0.983067	0.00554072	78	0.981436	0.00452528	76	0.979214	0.00393593	68			29.2037	0.992117	0.00414616	78	0.9919	0.00295255	83			24	115.169	2.44105	3	103.018	16.0048	3	94.604	8.41465	3	90.305	3.82501	3
29.3037	0.981695	0.00346234	78	0.979434	0.00368209	76	0.979906	0.0037445	68			29.3037	0.993157	0.0041374	78	0.992218	0.0029441	83			26	106.673	10.4497	3	92.2846	16.4476	3	97.9253	12.1898	3	112	18.7445	3
29.4036	0.981352	0.00362006	78	0.981581	0.00389175	76	0.981352	0.00346673	68			29.4036	0.993444	0.00419666	78	0.993035	0.00286186	83			28	94.757	5.291	3	92.9194	10.7936	3	84.2088	13.1571	3	101.139	6.81363	3
29.5036	0.981331	0.00372031	78	0.980227	0.00361558	76	0.981196	0.00359028	68			29.5036	0.99251	0.00421534	78	0.991707	0.00314484	83			30	91.9394	8.61862	3	82.5962	8.12836	3	84.3422	9.03838	3	94.3166	10.7539	3
29.6027	0.981645	0.00317837	78	0.980146	0.00308743	76	0.980809	0.00366323	68			29.6027	0.99212	0.00441227	78	0.99226	0.00290558	83			32	80.9283	8.05115	3	77.3162	4.85552	3	75.3855	12.0415	3	69.882	7.56834	3
29.7027	0.980374	0.00348527	78	0.98015	0.00293233	76	0.98077	0.00378259	68			29.7027	0.9919	0.00432136	78	0.992901	0.00301776	83			34	82.2732	2.68088	3	82.5246	4.88816	3	71.3866	7.18053	3	70.4185	3.89415	3
29.8026	0.981126	0.00336262	78	0.979529	0.00424205	76	0.980666	0.00325083	68			29.8026	0.992599	0.00363388	78	0.992489	0.00320378	83			36	71.8678	2.94086	3	71.1989	4.91622	3	78.5368	3.30685	3	61.177	7.85206	3
29.9026	0.980987	0.00328259	78	0.979802	0.00358738	76	0.980504	0.00320562	68			29.9026	0.992247	0.00353242	78	0.991889	0.00277862	83			38	72.1724	2.68439	3	74.3667	4.94925	3	73.1304	2.96777	3	69.6576	4.74113	3
30.0028	0.981221	0.00276358	78	0.980081	0.00257775	76	0.980822	0.00353339	68			30.0028	0.992901	0.00283322	78	0.993364	0.00291795	83			40	70.5681	2.13254	3	79.2414	6.16085	3	72.9206	2.37424	3	77.9556	8.43676	3
30.1028	0.980873	0.00320587	78	0.980189	0.00295239	76	0.980601	0.00339442	68			30.1028	0.992654	0.00364039	78	0.992544	0.00345083	83			42	73.6225	1.95861	3	67.1782	5.48923	3	64.7917	1.90161	3	87.8968	9.27109	3
30.2027	0.980324	0.003178	78	0.979343	0.00275322	76	0.980548	0.00402294	68			30.2027	0.992717	0.00357755	78	0.992884	0.00301	83			44	72.5113	1.11496	3	68.757	5.3101	3	71.3627	4.90715	3	64.0551	6.59529	3
30.3029	0.980906	0.00363829	78	0.979779	0.0030637	76	0.980023	0.00406663	68			30.3029	0.992495	0.0036694	78	0.993478	0.00300627	83			46	69.7388	7.13859	3	65.7416	5.59056	3	87.7319	9.15002	3	97.6404	14.0631	3
30.4029	0.980544	0.00399518	78	0.979588	0.00256844	76	0.979185	0.00416477	68			30.4029	0.992077	0.00745908	78	0.993295	0.00350851	83			48	75.8696	18.3093	3	74.0905	4.3102	3	70.8139	6.87271	3	93.1587	9.9105	2
30.5029	0.981331	0.00414718	78	0.980435	0.00264692	76	0.980321	0.00432779	68			30.5029	0.992528	0.00499179	78	0.992649	0.00333715	83			50	81.2175	8.42886	3	56.0214	8.6658	3	69.64	4.51084	3	67.5905	7.90426	3
30.6028	0.98034	0.00415699	78	0.980822	0.00325579	76	0.980595	0.00465047	68			30.6028	0.992163	0.00449814	78	0.992809	0.00349249	83			52	81.5171	5.42743	3	69.677	4.78666	3	61.4732	13.0088	3	77.9088	12.9032	3
30.7028	0.980096	0.00425312	78	0.978872	0.00375541	76	0.980471	0.00429027	68			30.7028	0.992403	0.00442965	78	0.992425	0.00300159	83			54	75.258	14.0711	3	77.9254	9.56391	3	57.6696	7.79149	3	75.0055	6.57012	3
30.8027	0.980476	0.00408393	78	0.980666	0.00341125	76	0.980738	0.00454809	68			30.8027	0.992558	0.00441727	78	0.991428	0.00289721	83			56	82.5511	14.8993	3	110.299	10.272	3	66.0082	8.6698	3	73.1009	2.47328	3
30.903	0.981486	0.0042529	78	0.980546	0.00358995	76	0.981427	0.00424131	68			30.903	0.991933	0.00507891	78	0.99258	0.00356793	83			58	81.3501	9.66789	3	115.12	14.9448	3	72.362	9.70049	3	75.4344	3.50274	3
31.0029	0.980275	0.0042542	78	0.980548	0.00450184	76	0.980804	0.0042525	68			31.0029	0.992162	0.00494133	78	0.993128	0.00342339	83			60	62.5616	13.5983	3	111.054	14.9746	3	76.4011	12.8929	3	75.818	7.2416	3
31.1029	0.980026	0.00398202	78	0.980801	0.00399197	76	0.981161	0.00417046	68			31.1029	0.992488	0.00490139	78	0.992408	0.00336317	83			62	67.2166	10.1427	3	131.718	23.0422	3	86.3744	10.0408	3	76.9715	4.45444	3
31.2028	0.980267	0.00449208	78	0.979154	0.00487453	76	0.981348	0.00416998	68			31.2028	0.991454	0.00698572	78	0.993115	0.00360345	83			64	72.5201	1.95288	3	141.205	11.5279	3	76.115	9.29361	3	63.6353	8.86866	3
31.3028	0.980413	0.00427851	78	0.978908	0.0045284	76	0.980676	0.00455918	68			31.3028	0.99193	0.00537446	78	0.992809	0.00398736	83			66	67.0155	9.78356	3	162.699	5.38525	3	61.012	13.4368	3	71.8245	3.58668	3
31.403	0.979621	0.00436134	78	0.979841	0.0044282	76	0.97911	0.00473094	68			31.403	0.991818	0.00531767	78	0.992493	0.00393647	83			68	58.1054	12.7243	3	156.818	3.20419	3	81.3445	23.1876	3	65.8834	10.1092	3
31.503	0.97939	0.0044638	78	0.97887	0.0045465	76	0.977058	0.00538009	68			31.503	0.992642	0.00487135	78	0.99198	0.0042987	83			70	49.0592	8.63851	3	150.867	10.0748	3	56.8295	7.22749	2	61.1373	7.83114	3
31.6029	0.980472	0.00368261	78	0.976583	0.00493581	76	0.976488	0.00572212	68			31.6029	0.991812	0.00446954	78	0.992268	0.00368624	83			72	69.0525	3.33411	3	140.287	15.6254	3	76.358	23.6784	3	61.5427	3.64921	3
31.7029	0.979882	0.00387116	78	0.975695	0.00609612	76	0.975497	0.006861	68			31.7029	0.992074	0.00414669	78	0.993253	0.0042342	83			74	56.8149	5.73526	3	143.771	5.77839	3	61.8923	19.2114	3	68.1095	3.68053	3
31.8034	0.981557	0.00407147	78	0.974824	0.00671508	76	0.97535	0.00677287	68			31.8034	0.993097	0.00442735	78	0.992375	0.00411491	83			76	68.1131	0.916125	3	140.439	0.698649	3	70.3002	17.5246	3	68.72	3.1947	3
31.9033	0.979592	0.003995	78	0.973376	0.00722736	76	0.974033	0.00746305	68			31.9033	0.99155	0.00413054	78	0.992744	0.00452376	83			78	65.7882	4.5337	3	115.501	8.94365	3	67.0412	16.7101	3	71.6411	13.9081	3
32.003	0.980894	0.00457595	78	0.972289	0.00692594	76	0.972965	0.007491	68			32.003	0.991703	0.00464256	78	0.993835	0.0043943	83			80	63.5742	13.8466	3	135.945	17.6264	3	67.0791	18.9666	3	64.6256	9.70665	3
32.103	0.980444	0.00476065	78	0.970698	0.00926003	76	0.971401	0.00815513	68			32.103	0.99109	0.00498489	78	0.99293	0.00502345	83			82	54.2018	8.11159	3	127.44	14.3461	3	71.2808	24.5947	3	61.1263	1.89378	3
32.2029	0.980342	0.00432074	78	0.970221	0.00965574	76	0.970788	0.00847363	68			32.2029	0.991698	0.00430725	78	0.993283	0.00490886	83			84	52.7191	5.39252	3	123.385	9.51054	3	63.231	11.4365	3	53.927	0.736353	3
32.3026	0.980542	0.00463603	78	0.968929	0.0109364	76	0.970177	0.00825227	68			32.3026	0.992137	0.00452735	78	0.992499	0.00537044	83			86	41.8684	6.83446	3	125.888	4.66015	3	57.2041	14.0179	3	60.1232	2.33749	3
32.402	0.981724	0.00475572	78	0.967428	0.0103029	76	0.969154	0.00877126	68			32.402	0.991153	0.00532088	78	0.993854	0.00501719	83			88	40.426	6.1198	3	114.323	9.4454	3	73.2161	17.5277	3	55.5403	2.73561	3
32.5031	0.981938	0.00443223	78	0.967037	0.0105452	76	0.967882	0.0090636	68			32.5031	0.992395	0.00483442	78	0.993084	0.00538581	83			90	51.0605	3.06576	3	107.657	8.67464	3	48.2835	4.83194	3	53.4202	3.95588	3
32.603	0.981278	0.00426168	78	0.967377	0.010925	76	0.96823	0.00870026	68			32.603	0.993349	0.00474595	78	0.993355	0.00532438	83
32.7032	0.981353	0.00456986	78	0.966555	0.0109772	76	0.966281	0.00900301	68			32.7032	0.992136	0.00597492	78	0.994063	0.005817	83
32.8032	0.980663	0.00422696	78	0.96546	0.0101205	76	0.966287	0.00924482	68			32.8032	0.991707	0.00598148	78	0.993396	0.00559179	83
32.9026	0.981061	0.00441163	78	0.96569	0.0109779	76	0.963793	0.0089667	68			32.9026	0.992566	0.00568947	78	0.993512	0.00531833	83
33.0036	0.980197	0.00471453	78	0.96492	0.0118815	76	0.964961	0.00941365	68			33.0036	0.992748	0.00585028	78	0.993082	0.00544171	83
33.1031	0.98123	0.00470334	78	0.965049	0.0113418	76	0.96449	0.00919659	68			33.1031	0.99268	0.00703985	78	0.992691	0.00539059	83
33.2033	0.98104	0.0048026	78	0.964447	0.011854	76	0.964315	0.00873566	68			33.2033	0.992171	0.00692193	78	0.992665	0.00615371	83
33.3035	0.981164	0.00510582	78	0.964315	0.0120339	76	0.963962	0.00865307	68			33.3035	0.993103	0.00638481	78	0.992586	0.00580934	83
33.4034	0.981423	0.00479135	78	0.963315	0.0138475	76	0.963466	0.00913346	68			33.4034	0.993447	0.00727876	78	0.992723	0.0067364	83
33.504	0.981055	0.0050073	78	0.963974	0.0135175	76	0.962217	0.00871065	68			33.504	0.992542	0.00704899	78	0.993689	0.00580208	83
33.6036	0.980763	0.00505676	78	0.962253	0.013882	76	0.96236	0.00829484	68			33.6036	0.993061	0.00713235	78	0.993078	0.00572318	83
33.7036	0.980443	0.00498173	78	0.962426	0.0129544	76	0.963318	0.00881027	68			33.7036	0.993295	0.00736026	78	0.993346	0.00694245	83
33.8041	0.981122	0.00487011	78	0.962122	0.0136122	76	0.961602	0.00879623	68			33.8041	0.993782	0.00772131	78	0.993628	0.00667439	83
33.9027	0.980712	0.00515222	78	0.960811	0.0131779	76	0.961872	0.00881807	68			33.9027	0.993273	0.00667389	78	0.993756	0.00660339	83
34.0027	0.981136	0.00653054	78	0.961205	0.0131893	76	0.96082	0.00871656	68			34.0027	0.993586	0.0067861	78	0.993586	0.00679482	83
34.1029	0.981182	0.00509669	78	0.96056	0.0135191	76	0.960697	0.00857886	68			34.1029	0.992761	0.0070821	78	0.994001	0.00709796	83
34.2028	0.97856	0.00499825	78	0.960413	0.0127716	76	0.961274	0.00874212	68			34.2028	0.993377	0.00723698	78	0.993831	0.0078082	83
34.3028	0.979473	0.00484828	78	0.96055	0.0136607	76	0.960846	0.00840174	68			34.3028	0.993145	0.00750893	78	0.99314	0.0068877	83
34.4036	0.98028	0.00472823	78	0.960604	0.0127722	76	0.960857	0.00758416	68			34.4036	0.993166	0.00630019	78	0.992828	0.00706955	83
34.5027	0.979766	0.00483806	78	0.961089	0.0129001	76	0.960571	0.00816234	68			34.5027	0.992786	0.00662225	78	0.993308	0.00716158	83
34.6029	0.980215	0.00463419	78	0.961232	0.0120426	76	0.96105	0.00879877	68			34.6029	0.992977	0.00695154	78	0.992674	0.00757204	83
34.7029	0.979856	0.0044894	78	0.960018	0.0122142	76	0.960739	0.00802129	68			34.7029	0.992597	0.0069567	78	0.994088	0.0075727	83
34.8028	0.980164	0.00490085	78	0.959718	0.0119488	76	0.959848	0.00808426	68			34.8028	0.992371	0.00665319	78	0.992931	0.00722959	83
34.9028	0.981186	0.00437213	78	0.960076	0.0121795	76	0.959127	0.00843673	68			34.9028	0.992117	0.00653898	78	0.992236	0.00774579	83
35.0028	0.980734	0.00424408	78	0.958261	0.011264	76	0.960257	0.00818348	68			35.0028	0.990898	0.00739123	78	0.993285	0.00833604	83
35.103	0.980967	0.00428351	78	0.958059	0.0117523	76	0.960294	0.00807914	68			35.103	0.992245	0.00788982	78	0.99196	0.00722438	83
35.2029	0.980342	0.00442922	78	0.959554	0.0127473	76	0.959879	0.00793301	68			35.2029	0.99182	0.00704552	78	0.992968	0.00702999	83
35.3029	0.979268	0.00461839	78	0.95892	0.0110675	76	0.96017	0.00816796	68			35.3029	0.991774	0.0081239	78	0.992252	0.00803953	83
35.4029	0.980174	0.00480765	78	0.957725	0.0113846	76	0.959867	0.00815727	68			35.4029	0.991813	0.00736018	78	0.993678	0.00710715	83
35.5033	0.980499	0.00499027	78	0.959041	0.0125645	76	0.959886	0.00804552	68			35.5033	0.992279	0.00719995	78	0.993687	0.00784253	83
35.603	0.980299	0.00503857	78	0.958773	0.0114843	76	0.95925	0.00826263	68			35.603	0.991641	0.00752128	78	0.993235	0.00853796	83
35.703	0.979182	0.00512331	78	0.958882	0.0116844	76	0.958948	0.00775882	68			35.703	0.992461	0.00747376	78	0.99362	0.00793796	83
35.8029	0.980622	0.00518343	78	0.957487	0.0125119	76	0.958401	0.00824391	68			35.8029	0.992545	0.00701932	78	0.993208	0.00782613	83
35.9032	0.979803	0.00550817	78	0.956928	0.0123893	76	0.959299	0.00831763	68			35.9032	0.991587	0.00709427	78	0.992874	0.00818352	83
36.0031	0.980448	0.00494145	78	0.957973	0.0121414	76	0.959344	0.00817409	68			36.0031	0.991593	0.00814359	78	0.993305	0.0077641	83
36.1031	0.97957	0.00533745	78	0.957884	0.0114851	76	0.959695	0.0079361	68			36.1031	0.992799	0.00709186	78	0.993608	0.00746799	83
36.203	0.98083	0.00513979	78	0.958796	0.0106561	76	0.958889	0.00874039	68			36.203	0.991078	0.00669674	78	0.993942	0.00707596	83
36.303	0.979432	0.00510196	78	0.958965	0.0113493	76	0.959938	0.00789106	68			36.303	0.992712	0.00654531	78	0.993015	0.00716786	83
36.4029	0.98049	0.0050936	78	0.958383	0.0118163	76	0.959001	0.00792032	68			36.4029	0.992089	0.00612721	78	0.992433	0.00742892	83
36.5026	0.980242	0.0047853	78	0.958437	0.0119409	76	0.959154	0.00815335	68			36.5026	0.99276	0.00642935	78	0.992549	0.00729155	83
36.6026	0.980438	0.00457524	78	0.957726	0.0100986	76	0.958824	0.00787228	68			36.6026	0.991594	0.00672683	78	0.99291	0.00660125	83
36.7036	0.980836	0.0046822	78	0.958242	0.0123863	76	0.958168	0.00771571	68			36.7036	0.99178	0.00620967	78	0.991835	0.006429	83
36.803	0.981122	0.00485876	78	0.957321	0.0112331	76	0.958765	0.00817892	68			36.803	0.991815	0.00669303	78	0.993143	0.00684833	83
36.9027	0.981047	0.0048143	78	0.958126	0.0114634	76	0.959268	0.00774541	68			36.9027	0.991685	0.00650785	78	0.990985	0.00735276	83
37.0027	0.980933	0.00476945	78	0.95701	0.0109048	76	0.958868	0.0085377	68			37.0027	0.991368	0.00670347	78	0.99187	0.00768786	83
37.1026	0.980246	0.00515854	78	0.957634	0.010709	76	0.959143	0.00894466	68			37.1026	0.992521	0.00673809	78	0.992189	0.00711561	83
37.2026	0.980975	0.00528824	78	0.958449	0.0107897	76	0.957602	0.00854268	68			37.2026	0.992423	0.0070855	78	0.992133	0.00789717	83
37.3041	0.981035	0.00544	78	0.957239	0.0104688	76	0.958508	0.00837576	68			37.3041	0.992054	0.00675872	78	0.992271	0.00833453	83
37.4028	0.980771	0.00543287	78	0.95779	0.0101422	76	0.958745	0.00796807	68			37.4028	0.99172	0.00656941	78	0.991453	0.00741758	83
37.5027	0.980558	0.00571378	78	0.956726	0.0108756	76	0.958035	0.00788786	68			37.5027	0.992186	0.0065368	78	0.990872	0.00808332	83
37.6027	0.981511	0.00551017	78	0.956708	0.0107749	76	0.958105	0.00826777	68			37.6027	0.992682	0.00711826	78	0.992043	0.00819482	83
37.7029	0.980926	0.00596589	78	0.956984	0.0103789	76	0.959058	0.00782383	68			37.7029	0.991784	0.00665669	78	0.99092	0.00797996	83
37.8029	0.98162	0.00547142	78	0.956053	0.0112236	76	0.95802	0.00778306	68			37.8029	0.992699	0.00604821	78	0.991042	0.00785646	83
37.9028	0.981316	0.00580364	78	0.956762	0.0099215	76	0.958314	0.00804379	68			37.9028	0.991787	0.00653429	78	0.991621	0.00757336	83
38.0028	0.982315	0.00565748	78	0.955395	0.00943602	76	0.958193	0.00806148	68			38.0028	0.992343	0.00705974	78	0.99211	0.00727065	83
38.1027	0.983412	0.00607488	78	0.955418	0.00943277	76	0.956971	0.00785309	68			38.1027	0.991786	0.00715788	78	0.990878	0.00746772	83
38.2027	0.982995	0.0056546	78	0.955297	0.00994394	76	0.957005	0.00794155	68			38.2027	0.991592	0.00660917	78	0.991109	0.00701142	83
38.3029	0.982072	0.00645868	78	0.956281	0.0107997	76	0.957645	0.00802992	68			38.3029	0.991	0.00709554	78	0.991606	0.00667074	83
38.4031	0.98179	0.00650216	78	0.9554	0.0113962	76	0.957986	0.00837863	68			38.4031	0.991395	0.00729734	78	0.991053	0.00680045	83
38.5028	0.982969	0.00636792	78	0.954571	0.0103961	76	0.956883	0.00795557	68			38.5028	0.992148	0.00764188	78	0.991175	0.00684388	83
38.6039	0.983227	0.00673023	78	0.954295	0.01007	76	0.957412	0.00832497	68			38.6039	0.990974	0.00772903	78	0.991242	0.00739355	83
38.7038	0.982753	0.00664253	78	0.955223	0.00950263	76	0.957592	0.00813284	68			38.7038	0.99196	0.00712615	78	0.990546	0.0076841	83
38.8038	0.981866	0.0060971	78	0.954662	0.00988205	76	0.957078	0.00796293	68			38.8038	0.991712	0.00659897	78	0.990457	0.00672847	83
38.9029	0.981496	0.00585109	78	0.954163	0.010558	76	0.957151	0.00806883	68			38.9029	0.991914	0.00663254	78	0.990729	0.0073417	83
39.0029	0.981146	0.00612226	78	0.95399	0.00988126	76	0.957186	0.00842611	68			39.0029	0.992343	0.00705584	78	0.990952	0.0071582	83
39.1026	0.981396	0.00547664	78	0.954441	0.0105308	76	0.956508	0.00812874	68			39.1026	0.992615	0.0069961	78	0.989548	0.00659157	83
39.203	0.981424	0.00589849	78	0.954176	0.0104196	76	0.956211	0.00826444	68			39.203	0.992495	0.00740961	78	0.990504	0.00729209	83
39.303	0.980342	0.0060385	78	0.954214	0.0100821	76	0.957324	0.00755976	68			39.303	0.991741	0.00726918	78	0.990504	0.00718107	83
39.403	0.981757	0.00649138	78	0.953562	0.00994341	76	0.956548	0.00801602	68			39.403	0.992817	0.00882421	78	0.992082	0.00783769	83
39.5021	0.979232	0.00686942	78	0.953851	0.0100726	76	0.956566	0.00814193	68			39.5021	0.992821	0.00855937	78	0.990679	0.00648394	83
39.6026	0.979499	0.0066668	78	0.953435	0.010304	76	0.957116	0.00869522	68			39.6026	0.992171	0.0091182	78	0.99055	0.00691746	83
39.7026	0.979746	0.00689346	78	0.952135	0.0107053	76	0.957022	0.00784029	68			39.7026	0.993007	0.00976932	78	0.990738	0.00698543	83
39.803	0.979984	0.00658437	78	0.954133	0.0104841	76	0.956915	0.0077072	68			39.803	0.993576	0.00893627	78	0.990051	0.0065855	83
39.9033	0.980192	0.00634327	78	0.953851	0.0100181	76	0.957002	0.00810367	68			39.9033	0.993436	0.00918746	78	0.98976	0.00636138	83
40.0024	0.980391	0.00678874	78	0.953787	0.00952902	76	0.956996	0.00829592	68			40.0024	0.993631	0.0101756	78	0.990371	0.00652089	83
40.1029	0.979853	0.00674804	78	0.954354	0.0100896	76	0.957388	0.00823081	68			40.1029	0.993527	0.00954819	78	0.98988	0.00657803	83
40.2029	0.980234	0.0070218	78	0.953231	0.00991	76	0.956829	0.00837764	68			40.2029	0.993883	0.010862	78	0.989187	0.00657867	83
40.3031	0.98044	0.00634555	78	0.952876	0.0094032	76	0.957265	0.00827745	68			40.3031	0.994242	0.0101615	78	0.989312	0.00715969	83
40.4036	0.980401	0.00636863	78	0.953376	0.00937194	76	0.955929	0.00850072	68			40.4036	0.993892	0.010006	78	0.989633	0.00693123	83
40.5022	0.980599	0.00644143	78	0.952923	0.00947321	76	0.956096	0.00832659	68			40.5022	0.993508	0.00973953	78	0.990463	0.00646047	83
40.603	0.980239	0.00663974	78	0.954139	0.0103676	76	0.956491	0.00834477	68			40.603	0.993018	0.0102957	78	0.990276	0.00712999	83
40.7027	0.980274	0.00620022	78	0.952707	0.00980313	76	0.956022	0.00851655	68			40.7027	0.994129	0.0103021	78	0.990801	0.00710396	83
40.8034	0.979971	0.00622057	78	0.952925	0.00962829	76	0.955474	0.00826986	68			40.8034	0.994733	0.00948875	78	0.990528	0.00666374	83
40.9026	0.980044	0.00625481	78	0.952519	0.0107341	76	0.956144	0.00822801	68			40.9026	0.993569	0.0101771	78	0.990845	0.00782559	83
41.0023	0.98051	0.00609913	78	0.953266	0.00855079	76	0.955646	0.00822899	68			41.0023	0.993722	0.010181	78	0.99061	0.00699093	83
41.1036	0.979551	0.00619724	78	0.953163	0.00933832	76	0.955577	0.00838445	68			41.1036	0.994074	0.00986534	78	0.990701	0.00767198	83
41.2043	0.980669	0.00669394	78	0.953064	0.00904307	76	0.955606	0.008581	68			41.2043	0.993318	0.0101239	78	0.990403	0.00746097	83
41.3027	0.980533	0.00641375	78	0.953788	0.00949888	76	0.955506	0.00856028	68			41.3027	0.99406	0.00914008	78	0.990264	0.00721973	83
41.4026	0.979448	0.00657304	78	0.953238	0.00988464	76	0.956261	0.008629	68			41.4026	0.993555	0.00999752	78	0.989662	0.0068155	83
41.5029	0.980584	0.00627563	78	0.952574	0.0102583	76	0.956062	0.00867904	68			41.5029	0.99419	0.0105445	78	0.989383	0.00654213	83
41.6028	0.980621	0.0064772	78	0.952903	0.00900417	76	0.954709	0.00952792	68			41.6028	0.994001	0.00994671	78	0.990716	0.00667592	83
41.7028	0.980643	0.00674667	78	0.953007	0.0100412	76	0.955873	0.00860052	68			41.7028	0.99302	0.0107727	78	0.990339	0.00630945	83
41.8027	0.981214	0.00661273	78	0.953609	0.00923221	76	0.955008	0.0078549	68			41.8027	0.993655	0.0110212	78	0.989251	0.00676012	83
41.9027	0.980636	0.00689223	78	0.953635	0.010087	76	0.955196	0.00879389	68			41.9027	0.993719	0.0107281	78	0.989861	0.00669116	83
42.0026	0.980365	0.00796514	78	0.951731	0.0114664	76	0.954897	0.00860628	68			42.0026	0.992353	0.0104171	78	0.989584	0.00681866	83
42.1029	0.981574	0.00741421	78	0.952608	0.0101464	76	0.955475	0.00881722	68			42.1029	0.992484	0.0108526	78	0.989711	0.00702658	83
42.2028	0.981007	0.00728942	78	0.952284	0.0097555	76	0.955887	0.00804832	68			42.2028	0.993291	0.0100098	78	0.990023	0.0067245	83
42.3028	0.980264	0.00756569	78	0.952837	0.0101867	76	0.955335	0.00860188	68			42.3028	0.993023	0.00973979	78	0.989023	0.00701597	83
42.4027	0.980691	0.00728427	78	0.952214	0.00873906	76	0.955473	0.00839549	68			42.4027	0.994012	0.0103511	78	0.989344	0.00661904	83
42.5032	0.980825	0.00781621	78	0.952847	0.00962298	76	0.956233	0.00904186	68			42.5032	0.993115	0.00996613	78	0.989558	0.00710181	83
42.6032	0.979505	0.00829956	78	0.952342	0.00894724	76	0.95602	0.00930535	68			42.6032	0.99468	0.0101932	78	0.989334	0.00695584	83
42.7037	0.980663	0.00748731	78	0.9531	0.00881436	76	0.956053	0.00858546	68			42.7037	0.994115	0.0106449	78	0.989771	0.00692902	83
42.8034	0.981575	0.00690188	78	0.952399	0.00951988	76	0.955341	0.009031	68			42.8034	0.994408	0.0103362	78	0.990078	0.0072178	83
42.9038	0.981247	0.00724931	78	0.951744	0.00998004	76	0.955983	0.00934693	68			42.9038	0.994761	0.0108919	78	0.989121	0.00677119	83
43.0027	0.980722	0.00678627	78	0.951512	0.0101564	76	0.955877	0.00894069	68			43.0027	0.995147	0.0116846	78	0.988561	0.00678372	83
43.1038	0.980191	0.0064766	78	0.951503	0.00965073	76	0.955125	0.00933713	68			43.1038	0.995113	0.0114051	78	0.988522	0.0066491	83
43.2037	0.980451	0.00691538	78	0.951942	0.00966774	76	0.955211	0.00892058	68			43.2037	0.994108	0.0108657	78	0.989534	0.00623979	83
43.3029	0.979561	0.00667579	78	0.950508	0.00978128	76	0.955225	0.00917717	68			43.3029	0.994601	0.0109803	78	0.989678	0.00636033	83
43.4026	0.979508	0.00736666	78	0.952013	0.0104078	76	0.955348	0.00844168	68			43.4026	0.994998	0.0112026	78	0.989096	0.00656384	83
43.5025	0.979582	0.00718683	78	0.952106	0.0099494	76	0.954845	0.00873869	68			43.5025	0.994519	0.010468	78	0.988553	0.00710338	83
43.603	0.978955	0.00728565	78	0.951985	0.00994838	76	0.955195	0.00864884	68			43.603	0.994644	0.0110581	78	0.988925	0.00703238	83
43.703	0.979153	0.00760902	78	0.952107	0.0105838	76	0.955542	0.0092536	68			43.703	0.99374	0.0112966	78	0.988095	0.00681944	83
43.8029	0.980429	0.00752321	78	0.951738	0.0103689	76	0.954771	0.00924313	68			43.8029	0.993428	0.0114177	78	0.989435	0.00688664	83
43.9029	0.9794	0.00783417	78	0.952058	0.00936867	76	0.954462	0.00914004	68			43.9029	0.993865	0.0108078	78	0.989301	0.00732216	83
44.0026	0.979709	0.00760344	78	0.951315	0.0110862	76	0.95479	0.00878743	68			44.0026	0.994592	0.0100439	78	0.988577	0.00688583	83
44.1031	0.980376	0.00737485	78	0.950464	0.0110228	76	0.95438	0.00908226	68			44.1031	0.994208	0.0103882	78	0.988125	0.0071162	83
44.203	0.980323	0.00722982	78	0.951973	0.0103153	76	0.954281	0.00897546	68			44.203	0.994012	0.0103852	78	0.988233	0.0072304	83
44.303	0.979823	0.00693168	78	0.951955	0.00916452	76	0.953816	0.00870118	68			44.303	0.993851	0.0105468	78	0.988372	0.00670557	83
44.4027	0.980356	0.00703211	78	0.95121	0.0108651	76	0.954814	0.00919728	68			44.4027	0.993651	0.00999157	78	0.988147	0.00657449	83
44.5026	0.980489	0.006864	78	0.951512	0.00962091	76	0.953036	0.00872574	68			44.5026	0.99458	0.0104009	78	0.988173	0.00642853	83
44.6026	0.980292	0.00691371	78	0.95151	0.00979955	76	0.953532	0.00916961	68			44.6026	0.994826	0.0100997	78	0.988746	0.0066221	83
44.7025	0.980962	0.00687661	78	0.951292	0.0101862	76	0.953091	0.00852449	68			44.7025	0.993995	0.00969617	78	0.989162	0.00660241	83
44.803	0.978942	0.00674793	78	0.951082	0.0100788	76	0.953723	0.0083541	68			44.803	0.994509	0.0104027	78	0.98849	0.00657238	83
44.9032	0.980316	0.0068273	78	0.950473	0.0111512	76	0.953524	0.00931275	68			44.9032	0.993884	0.0106148	78	0.989	0.00741049	83
45.0027	0.979171	0.00678574	78	0.950779	0.0104982	76	0.953351	0.00962575	68			45.0027	0.993905	0.010285	78	0.988076	0.00684888	83
45.1032	0.980572	0.00676348	78	0.949474	0.0110153	76	0.952964	0.00907782	68			45.1032	0.994147	0.0103789	78	0.989539	0.00745994	83
45.2028	0.980609	0.0064344	78	0.951015	0.0105571	76	0.953422	0.00905724	68			45.2028	0.99304	0.0104452	78	0.989482	0.0067894	83
45.3028	0.98029	0.00723886	78	0.95094	0.0105085	76	0.95309	0.00875586	68			45.3028	0.994113	0.0114875	78	0.988821	0.00695576	83
45.4028	0.981187	0.00701098	78	0.950435	0.0102985	76	0.953602	0.00888558	68			45.4028	0.994414	0.0110616	78	0.988465	0.00697462	83
45.5035	0.981394	0.0070798	78	0.950308	0.010158	76	0.952249	0.00874105	68			45.5035	0.994845	0.0112019	78	0.988881	0.00681572	83
45.6027	0.980595	0.00766186	78	0.950562	0.0106165	76	0.954043	0.00923993	68			45.6027	0.993865	0.0108294	78	0.988753	0.00703833	83
45.7037	0.980814	0.00722665	78	0.9508	0.0101202	76	0.953725	0.00974166	68			45.7037	0.993562	0.0112708	78	0.988727	0.00696512	83
45.8026	0.981172	0.00743898	78	0.949938	0.0104467	76	0.952788	0.00899442	68			45.8026	0.993404	0.0113464	78	0.988262	0.00729748	83
45.9028	0.981238	0.00715136	78	0.9501	0.0103307	76	0.95335	0.00929966	68			45.9028	0.993823	0.011417	78	0.98895	0.00704613	83
46.0028	0.980154	0.00719078	78	0.948836	0.0108644	76	0.954707	0.00895382	68			46.0028	0.993488	0.0110274	78	0.987753	0.00670532	83
46.103	0.979814	0.00737861	78	0.950144	0.0112582	76	0.952988	0.00937456	68			46.103	0.993469	0.0106224	78	0.988067	0.00665885	83
46.2032	0.980996	0.0074089	78	0.949918	0.0110829	76	0.953617	0.00967917	68			46.2032	0.993248	0.010854	78	0.987458	0.00671757	83
46.3029	0.980683	0.00739315	78	0.949918	0.0101204	76	0.953703	0.00897061	68			46.3029	0.994032	0.0114805	78	0.987649	0.00706083	83
46.4029	0.98168	0.00742567	78	0.950097	0.0105123	76	0.953249	0.00944158	68			46.4029	0.992155	0.0100175	78	0.987294	0.00666636	83
46.5028	0.979816	0.00759446	78	0.949625	0.01041	76	0.952852	0.00939761	68			46.5028	0.993509	0.011282	78	0.987672	0.00692799	83
46.6028	0.981224	0.00808243	78	0.949801	0.0109705	76	0.953232	0.00943588	68			46.6028	0.993035	0.0112587	78	0.987166	0.00702728	83
46.703	0.980181	0.00745349	78	0.948709	0.0116245	76	0.952844	0.00948244	68			46.703	0.993245	0.0107256	78	0.98673	0.00699279	83
46.8032	0.980608	0.00777454	78	0.949726	0.0112005	76	0.952717	0.00954351	68			46.8032	0.99242	0.0100082	78	0.987415	0.00709368	83
46.9029	0.980011	0.00808681	78	0.94991	0.0111638	76	0.953239	0.00937634	68			46.9029	0.992562	0.0101979	78	0.988005	0.00721694	83
47.0029	0.979419	0.00812974	78	0.949453	0.0104301	76	0.952917	0.0096838	68			47.0029	0.992754	0.010312	78	0.988297	0.00724602	83
47.1023	0.979429	0.00739492	78	0.950882	0.00952018	76	0.953779	0.00944667	68			47.1023	0.993078	0.0105265	78	0.988091	0.00748327	83
47.2025	0.978625	0.0074307	78	0.949821	0.0101041	76	0.952915	0.00917096	68			47.2025	0.993178	0.0101645	78	0.988171	0.00749689	83
47.303	0.979819	0.00748858	78	0.950434	0.0104578	76	0.952698	0.00962655	68			47.303	0.993839	0.0101241	78	0.986569	0.00698682	83
47.403	0.979014	0.00732639	78	0.949945	0.0109862	76	0.954752	0.00922997	68			47.403	0.992146	0.0100085	78	0.987428	0.00701681	83
47.5029	0.98002	0.0076161	78	0.948864	0.0124987	76	0.952626	0.00918857	68			47.5029	0.992659	0.0107618	78	0.98802	0.00724553	83
47.6029	0.979971	0.00749884	78	0.950839	0.0106945	76	0.953121	0.00913051	68			47.6029	0.992802	0.00970238	78	0.987874	0.00713029	83
47.7034	0.979956	0.00721693	78	0.94934	0.0103718	76	0.954026	0.00938452	68			47.7034	0.99319	0.00990597	78	0.98759	0.0069314	83
47.8033	0.979951	0.00737159	78	0.949633	0.00968895	76	0.951924	0.00916607	68			47.8033	0.993084	0.0100878	78	0.988016	0.007011	83
47.9038	0.979329	0.00797499	78	0.949551	0.0115418	76	0.952002	0.00913193	68			47.9038	0.992414	0.0106137	78	0.987121	0.00700154	83
48.0035	0.979297	0.00768204	78	0.949435	0.0100235	76	0.952646	0.00955127	68			48.0035	0.99241	0.00997308	78	0.987974	0.00660044	83
48.1029	0.978875	0.00784516	78	0.950359	0.0105201	76	0.952709	0.00951981	68			48.1029	0.992754	0.0103177	78	0.988218	0.0070097	83
48.2039	0.979466	0.00797926	78	0.948354	0.0116688	76	0.953095	0.00954839	68			48.2039	0.991819	0.0102217	78	0.986564	0.00719339	83
48.3026	0.978549	0.00823107	78	0.949915	0.0106929	76	0.952372	0.00916108	68			48.3026	0.99266	0.0103018	78	0.986948	0.00690666	83
48.4038	0.980027	0.00778143	78	0.948634	0.0116234	76	0.951898	0.00936582	68			48.4038	0.992526	0.010333	78	0.986916	0.00717506	83
48.5027	0.979485	0.00776668	78	0.949337	0.010754	76	0.952291	0.00934551	68			48.5027	0.991883	0.0112366	78	0.986957	0.00696001	83
48.603	0.98015	0.0078647	78	0.949639	0.0109357	76	0.951891	0.01026	68			48.603	0.991701	0.0104539	78	0.986705	0.00755707	83
48.7027	0.979946	0.00790216	78	0.949605	0.011328	76	0.95292	0.00983947	68			48.7027	0.991878	0.00998659	78	0.987195	0.00752754	83
48.8026	0.980088	0.00806643	78	0.949317	0.0105948	76	0.950916	0.00965504	68			48.8026	0.992422	0.00997302	78	0.986021	0.00737527	83
48.9026	0.980364	0.00801308	78	0.949758	0.010612	76	0.950826	0.0100458	68			48.9026	0.99241	0.00926833	78	0.986329	0.00738866	83
49.0031	0.980486	0.00867357	78	0.949275	0.0121269	76	0.952182	0.010119	68			49.0031	0.99295	0.0097286	78	0.987347	0.00731076	83
49.1033	0.980812	0.00820088	78	0.950314	0.0103281	76	0.951906	0.0100992	68			49.1033	0.99275	0.00909343	78	0.986534	0.00762188	83
49.2032	0.980403	0.00878045	78	0.948998	0.012724	76	0.951575	0.0107474	68			49.2032	0.993191	0.00986017	78	0.986871	0.00752571	83
49.3029	0.980998	0.00899564	78	0.949719	0.0112638	76	0.952805	0.0107128	68			49.3029	0.992975	0.00933982	78	0.986233	0.00758056	83
49.4031	0.981233	0.00836999	78	0.949262	0.0114343	76	0.952201	0.0097815	68			49.4031	0.992604	0.00959249	78	0.985973	0.00727357	83
49.5026	0.981256	0.00809846	78	0.949033	0.0116622	76	0.9508	0.0107119	68			49.5026	0.99305	0.0100273	78	0.986313	0.00699742	83
49.6033	0.978536	0.00852993	78	0.949327	0.0126623	76	0.952274	0.0100384	68			49.6033	0.992489	0.0100434	78	0.987199	0.00700325	83
49.7028	0.979537	0.00844112	78	0.949317	0.0112763	76	0.951881	0.0101043	68			49.7028	0.993007	0.00951876	78	0.987412	0.00717313	83
49.8027	0.980668	0.00800007	78	0.949376	0.0116546	76	0.951616	0.00994108	68			49.8027	0.992424	0.010084	78	0.987533	0.00747065	83
49.9032	0.979752	0.00834109	78	0.948851	0.0106926	76	0.95029	0.00958158	68			49.9032	0.991908	0.00984308	78	0.987131	0.00740474	83
50.0026	0.980168	0.00861037	78	0.949053	0.0115281	76	0.951975	0.0101413	68			50.0026	0.992643	0.00954879	78	0.987227	0.00704895	83
50.1028	0.981081	0.00862022	78	0.948679	0.0120315	76	0.951931	0.00945316	68			50.1028	0.991693	0.00950128	78	0.986541	0.00691453	83
50.2033	0.980688	0.0089387	78	0.94816	0.0115986	76	0.952216	0.0095043	68			50.2033	0.992361	0.00950241	78	0.986675	0.00715876	83
50.3028	0.980059	0.00899018	78	0.94854	0.0111423	76	0.951191	0.0092105	68			50.3028	0.991793	0.00946177	78	0.987175	0.00703637	83
50.4032	0.980236	0.00866571	78	0.948121	0.011823	76	0.95125	0.00991016	68			50.4032	0.992388	0.00958323	78	0.986853	0.00712408	83
50.5029	0.980124	0.00882255	78	0.949197	0.0116535	76	0.950481	0.00958612	68			50.5029	0.992586	0.00892495	78	0.987545	0.00701052	83
50.6029	0.979204	0.00869825	78	0.948942	0.0115247	76	0.950876	0.00969036	68			50.6029	0.99278	0.00885862	78	0.987556	0.00733197	83
50.7029	0.979928	0.00878954	78	0.948931	0.0107081	76	0.951412	0.00944193	68			50.7029	0.991997	0.00933528	78	0.987633	0.00728062	83
50.8028	0.979551	0.00871451	78	0.949619	0.0104363	76	0.949739	0.00987978	68			50.8028	0.992675	0.0100852	78	0.986379	0.00746038	83
50.9028	0.978152	0.00879404	78	0.948807	0.0114028	76	0.950212	0.00981563	68			50.9028	0.993255	0.0100197	78	0.987136	0.0073932	83
51.0038	0.979453	0.00819951	78	0.948698	0.0104897	76	0.951296	0.00999798	68			51.0038	0.99383	0.0102067	78	0.986806	0.00751423	83
51.103	0.978843	0.00903669	78	0.949374	0.0106362	76	0.951379	0.0101763	68			51.103	0.993024	0.00879879	78	0.986636	0.0073812	83
51.2029	0.978742	0.00892267	78	0.948933	0.0110844	76	0.951511	0.00940283	68			51.2029	0.992057	0.00901018	78	0.986665	0.00746184	83
51.3029	0.978505	0.00934862	78	0.949473	0.00996817	76	0.951339	0.0099818	68			51.3029	0.992432	0.00974515	78	0.986269	0.00705088	83
51.4028	0.978871	0.00914438	78	0.949385	0.0111371	76	0.951055	0.0101589	68			51.4028	0.992419	0.00946291	78	0.986083	0.0075241	83
51.5028	0.978901	0.00913371	78	0.94907	0.0103824	76	0.952007	0.0102265	68			51.5028	0.991988	0.0101539	78	0.986773	0.00734016	83
51.6038	0.978573	0.00938959	78	0.947944	0.0136901	76	0.951816	0.00992925	68			51.6038	0.990943	0.00967416	78	0.986121	0.00719388	83
51.7043	0.978201	0.0097847	78	0.948422	0.0117734	76	0.95132	0.00959389	68			51.7043	0.991749	0.00974433	78	0.987776	0.00699591	83
51.8037	0.97878	0.0102439	78	0.949514	0.0115114	76	0.951679	0.0098843	68			51.8037	0.992291	0.00985126	78	0.986246	0.00719912	83
51.9029	0.977313	0.0101457	78	0.949116	0.012013	76	0.950359	0.0104348	68			51.9029	0.99133	0.0101042	78	0.985718	0.00731052	83
52.0026	0.977399	0.00998189	78	0.949962	0.012522	76	0.9505	0.0100388	68			52.0026	0.99236	0.0100245	78	0.986428	0.00705252	83
52.1025	0.976976	0.0101909	78	0.948651	0.0108322	76	0.951189	0.0100815	68			52.1025	0.99222	0.00889157	78	0.986296	0.007144	83
52.2025	0.975879	0.0101764	78	0.949689	0.0116487	76	0.950631	0.00967989	68			52.2025	0.992777	0.00874712	78	0.986632	0.00713747	83
52.303	0.976216	0.0100836	78	0.949673	0.0100411	76	0.95129	0.0098451	68			52.303	0.9938	0.00943894	78	0.985966	0.00725085	83
52.4027	0.975209	0.00997124	78	0.948694	0.0121672	76	0.951426	0.0088859	68			52.4027	0.994204	0.00849504	78	0.985213	0.00750088	83
52.5026	0.975875	0.0104076	78	0.949564	0.00926456	76	0.951045	0.00982959	68			52.5026	0.993431	0.00841416	78	0.986414	0.00720714	83
52.6026	0.97533	0.0098927	78	0.949372	0.0108033	76	0.95124	0.0093434	68			52.6026	0.994307	0.00860936	78	0.985401	0.00743733	83
52.7025	0.973525	0.00995267	78	0.94898	0.0108577	76	0.950247	0.00921335	68			52.7025	0.99532	0.00858819	78	0.984574	0.00777354	83
52.8028	0.97349	0.00992952	78	0.948785	0.0114313	76	0.950342	0.00911971	68			52.8028	0.994841	0.00830775	78	0.985238	0.00758089	83
52.9027	0.973883	0.0104344	78	0.949756	0.0115075	76	0.950518	0.009734	68			52.9027	0.99498	0.00850147	78	0.98535	0.00764448	83
53.0027	0.974207	0.0103603	78	0.947556	0.0114623	76	0.950922	0.00996441	68			53.0027	0.996175	0.00856125	78	0.985131	0.00781121	83
53.1026	0.973475	0.0100775	78	0.948729	0.0111376	76	0.950938	0.0101651	68			53.1026	0.997055	0.00872956	78	0.985738	0.00755444	83
53.2026	0.973913	0.0101346	78	0.948676	0.009959	76	0.950575	0.0102991	68			53.2026	0.997493	0.00997081	78	0.986896	0.00754373	83
53.3025	0.974237	0.010926	78	0.949198	0.0122613	76	0.949155	0.0102065	68			53.3025	0.996491	0.00905351	78	0.986264	0.00772472	83
53.4027	0.972799	0.0111508	78	0.946772	0.010605	76	0.949639	0.0101198	68			53.4027	0.996882	0.00873866	78	0.986378	0.00775719	83
53.5027	0.973219	0.0099722	78	0.947916	0.0102726	76	0.951687	0.0110252	68			53.5027	0.998039	0.00934301	78	0.986012	0.00783162	83
53.6032	0.972238	0.0101008	78	0.946695	0.0113802	76	0.951157	0.0109495	68			53.6032	0.997345	0.00947055	78	0.986797	0.00809817	83
53.7032	0.972375	0.010013	78	0.947729	0.0106988	76	0.95027	0.010357	68			53.7032	0.997693	0.00944652	78	0.987324	0.0078698	83
53.8031	0.971407	0.00995649	78	0.946776	0.0112981	76	0.9511	0.0103423	68			53.8031	0.997404	0.00985373	78	0.986066	0.00792012	83
53.9028	0.971785	0.0103206	78	0.94642	0.0112946	76	0.950121	0.0103102	68			53.9028	0.998516	0.00966197	78	0.985605	0.0082696	83
54.0033	0.971614	0.00992864	78	0.947983	0.011101	76	0.949468	0.0108781	68			54.0033	0.998244	0.0104965	78	0.986476	0.00811682	83
54.1041	0.97139	0.00989625	78	0.947504	0.0112993	76	0.949306	0.0102985	68			54.1041	0.998565	0.0105303	78	0.986541	0.008058	83
54.2027	0.97157	0.0101297	78	0.948893	0.0115788	76	0.949037	0.0104171	68			54.2027	0.999376	0.0105156	78	0.986481	0.0081064	83
54.3029	0.972627	0.0105655	78	0.947966	0.0102771	76	0.950694	0.0112619	68			54.3029	0.99972	0.011247	78	0.986069	0.00768404	83
54.4029	0.971727	0.0105345	78	0.948021	0.0103152	76	0.949828	0.0107078	68			54.4029	0.999836	0.0105049	78	0.985992	0.00789183	83
54.5028	0.972119	0.0105837	78	0.948295	0.0119453	76	0.948361	0.0103272	68			54.5028	0.999433	0.01102	78	0.985596	0.00766044	83
54.6025	0.971871	0.0106634	78	0.947638	0.0117453	76	0.949903	0.0104771	68			54.6025	0.999621	0.0109048	78	0.984886	0.00790534	83
54.7027	0.971422	0.0105257	78	0.947225	0.0112375	76	0.950049	0.0108622	68			54.7027	0.999467	0.0106527	78	0.984081	0.00809285	83
54.8038	0.971584	0.0108279	78	0.947443	0.0114949	76	0.949703	0.0109957	68			54.8038	0.999488	0.0111327	78	0.985496	0.007648	83
54.9029	0.971542	0.0111978	78	0.946936	0.0117799	76	0.949624	0.0119296	68			54.9029	1.00006	0.0112438	78	0.983983	0.00778075	83
55.0031	0.971116	0.0109219	78	0.947372	0.0116638	76	0.949445	0.0106704	68			55.0031	1.00059	0.0111422	78	0.984409	0.00764868	83
55.1028	0.972042	0.0107869	78	0.947016	0.0117774	76	0.950259	0.0107086	68			55.1028	1.00066	0.0111563	78	0.984229	0.00756977	83
55.2033	0.971109	0.0111886	78	0.94698	0.0122987	76	0.948918	0.0109996	68			55.2033	0.999428	0.0110578	78	0.984802	0.00773073	83
55.3032	0.971678	0.0111433	78	0.947731	0.0129769	76	0.948923	0.0105848	68			55.3032	0.999774	0.0115927	78	0.984885	0.00751813	83
55.4029	0.971705	0.0106611	78	0.947312	0.0123369	76	0.949394	0.0107279	68			55.4029	1.00085	0.0120248	78	0.985761	0.00781055	83
55.5029	0.971671	0.0112998	78	0.947774	0.01133	76	0.950012	0.0110807	68			55.5029	0.999487	0.0115633	78	0.984444	0.00735595	83
55.6031	0.971613	0.0110537	78	0.946435	0.0117058	76	0.948627	0.0101563	68			55.6031	1.0003	0.0113483	78	0.984933	0.00766346	83
55.7026	0.972633	0.0107151	78	0.947947	0.0126254	76	0.949306	0.0108871	68			55.7026	0.999401	0.0114409	78	0.985028	0.00745535	83
55.803	0.972597	0.0108306	78	0.945597	0.0115993	76	0.949166	0.0104791	68			55.803	0.999736	0.0111497	78	0.985617	0.00746159	83
55.9025	0.972026	0.0100852	78	0.947402	0.0118488	76	0.949246	0.010785	68			55.9025	0.999786	0.0112861	78	0.985341	0.00745388	83
56.0029	0.972914	0.0103674	78	0.945819	0.0112183	76	0.949749	0.0107306	68			56.0029	0.999255	0.0112169	78	0.985171	0.00782446	83
56.1026	0.972065	0.0108768	78	0.945691	0.0123467	76	0.948693	0.0117081	68			56.1026	0.998028	0.0112095	78	0.985682	0.00780604	83
56.2034	0.972738	0.0105268	78	0.946954	0.0121387	76	0.949551	0.0102973	68			56.2034	0.998249	0.0111853	78	0.984492	0.00749375	83
56.3026	0.972642	0.0105803	78	0.948011	0.0125634	76	0.948979	0.0107963	68			56.3026	0.998639	0.0113858	78	0.98552	0.00790736	83
56.4025	0.971949	0.0106888	78	0.947015	0.01233	76	0.950004	0.0109458	68			56.4025	0.999227	0.011074	78	0.984669	0.00789498	83
56.5025	0.97172	0.0115906	78	0.946473	0.0127709	76	0.949369	0.0105364	68			56.5025	0.997873	0.0123204	78	0.985659	0.00810234	83
56.6035	0.971968	0.0111013	78	0.946486	0.0127614	76	0.948817	0.0105428	68			56.6035	0.999095	0.0109092	78	0.985818	0.00791724	83
56.7026	0.972138	0.0115522	78	0.948002	0.0116882	76	0.949452	0.0103706	68			56.7026	0.998767	0.0105276	78	0.985371	0.00805168	83
56.8037	0.972301	0.0119867	78	0.946655	0.0125063	76	0.949042	0.0106326	68			56.8037	0.998815	0.0101689	78	0.985205	0.00826402	83
56.9028	0.971796	0.0115382	78	0.946716	0.0118899	76	0.949931	0.0104566	68			56.9028	0.998573	0.0101257	78	0.985193	0.00799543	83
57.0025	0.97165	0.0118941	78	0.94649	0.0112914	76	0.949299	0.0103522	68			57.0025	0.998851	0.010592	78	0.986058	0.00821333	83
57.1027	0.97254	0.0123366	78	0.946547	0.0123911	76	0.948114	0.0101517	68			57.1027	0.998962	0.0103695	78	0.985757	0.00808605	83
57.2022	0.97225	0.0117045	78	0.946955	0.0121879	76	0.94834	0.0105793	68			57.2022	0.997735	0.0101571	78	0.985007	0.00797891	83
57.3026	0.973506	0.0128473	78	0.946055	0.0113554	76	0.948952	0.0104803	68			57.3026	0.998836	0.0100999	78	0.984619	0.00757465	83
57.4026	0.973074	0.0123731	78	0.947119	0.0126656	76	0.948652	0.010543	68			57.4026	0.998967	0.0105834	78	0.985846	0.00824016	83
57.5028	0.972882	0.0126435	78	0.947748	0.011843	76	0.948499	0.0109944	68			57.5028	0.998046	0.01065	78	0.985068	0.00788511	83
57.6028	0.973145	0.0126585	78	0.947197	0.0129336	76	0.94884	0.0106411	68			57.6028	0.998212	0.0104262	78	0.985185	0.00773639	83
57.7019	0.972852	0.0123255	78	0.947568	0.0129271	76	0.948604	0.0104566	68			57.7019	0.996913	0.0102687	78	0.984726	0.00820878	83
57.8027	0.972228	0.0133554	78	0.947681	0.0133125	76	0.948078	0.01077	68			57.8027	0.998054	0.00969895	78	0.985152	0.00778959	83
57.9027	0.971989	0.0125672	78	0.946913	0.0128995	76	0.948491	0.0103937	68			57.9027	0.996855	0.00945837	78	0.984331	0.00796127	83
58.0037	0.972807	0.0122719	78	0.947226	0.0114745	76	0.94753	0.0102551	68			58.0037	0.99741	0.00959815	78	0.985177	0.00808885	83
58.1028	0.971908	0.0117758	78	0.945553	0.0134654	76	0.948589	0.011596	68			58.1028	0.997131	0.0100861	78	0.985504	0.0077851	83
58.2028	0.971568	0.011241	78	0.947167	0.0130538	76	0.947897	0.010858	68			58.2028	0.997947	0.00951968	78	0.984663	0.00768718	83
58.3028	0.971253	0.0110893	78	0.947305	0.0117058	76	0.946978	0.0103296	68			58.3028	0.996695	0.00935554	78	0.985185	0.00772263	83
58.4027	0.971097	0.010911	78	0.946732	0.0116681	76	0.949265	0.0110558	68			58.4027	0.996982	0.00947955	78	0.985326	0.00764539	83
58.5029	0.971281	0.0110378	78	0.945794	0.0128311	76	0.948703	0.0109252	68			58.5029	0.997269	0.00978674	78	0.98405	0.00778868	83
58.6029	0.970224	0.0110193	78	0.947037	0.0125662	76	0.948426	0.0107279	68			58.6029	0.997162	0.00961403	78	0.985304	0.00786436	83
58.7028	0.97036	0.0109793	78	0.946168	0.0107575	76	0.948563	0.0109897	68			58.7028	0.997188	0.00993761	78	0.984621	0.00793218	83
58.8028	0.970502	0.0112735	78	0.946782	0.0118149	76	0.949085	0.0105922	68			58.8028	0.997703	0.0100235	78	0.983961	0.00779585	83
58.9025	0.970105	0.0110323	78	0.946728	0.0122855	76	0.947743	0.010639	68			58.9025	0.996793	0.00982032	78	0.984476	0.00806154	83
59.0025	0.969567	0.0116719	78	0.946514	0.0115148	76	0.94803	0.0110475	68			59.0025	0.997324	0.00986752	78	0.984913	0.00817846	83
59.1029	0.9704	0.0109309	78	0.94709	0.0116614	76	0.949226	0.0114349	68			59.1029	0.998187	0.00941356	78	0.985358	0.00878897	83
59.2026	0.970214	0.0109521	78	0.946496	0.0130587	76	0.949453	0.0108534	68			59.2026	0.997535	0.0095799	78	0.984524	0.00851335	83
59.3026	0.970869	0.0106447	78	0.946086	0.0127571	76	0.948143	0.0106813	68			59.3026	0.997251	0.00942163	78	0.984692	0.00866549	83
59.4025	0.971453	0.0112956	78	0.946353	0.0129996	76	0.948868	0.010526	68			59.4025	0.997604	0.00971193	78	0.98431	0.00857502	83
59.5025	0.970743	0.0110257	78	0.945069	0.0132601	76	0.948869	0.0104477	68			59.5025	0.997296	0.00929289	78	0.984922	0.00863528	83
59.6025	0.971686	0.011207	78	0.946803	0.0115452	76	0.948474	0.0103231	68			59.6025	0.997381	0.00926303	78	0.984729	0.00846423	83
59.7024	0.971748	0.0113135	78	0.94672	0.0109312	76	0.948403	0.0115444	68			59.7024	0.997417	0.00993492	78	0.984703	0.00815943	83
59.8029	0.971196	0.0112108	78	0.945941	0.011901	76	0.948204	0.0110233	68			59.8029	0.997478	0.00948285	78	0.983985	0.00863132	83
59.9026	0.971722	0.0116851	78	0.947779	0.0121355	76	0.948248	0.011537	68			59.9026	0.997836	0.00958483	78	0.984609	0.00836459	83
60.0025	0.971759	0.0105742	78	0.946263	0.0115243	76	0.949169	0.0103397	68			60.0025	0.997806	0.00978452	78	0.984983	0.00771999	83
60.1025	0.971524	0.0121369	78	0.945744	0.0125839	76	0.948775	0.0138116	68			60.1025	0.998443	0.00943201	78	0.984693	0.00803059	83
60.2027	0.971931	0.0115867	78	0.945121	0.0130125	76	0.949156	0.0107302	68			60.2027	0.997636	0.00939855	78	0.983869	0.00792902	83
60.303	0.974028	0.0112385	78	0.945491	0.0120491	76	0.947821	0.0105028	68			60.303	0.997481	0.00971461	78	0.984394	0.00815861	83
60.4029	0.973178	0.0116153	78	0.945651	0.0119341	76	0.947746	0.0104615	68			60.4029	0.996934	0.00955302	78	0.98508	0.0077247	83
60.5034	0.973015	0.0117307	78	0.944938	0.0117233	76	0.948381	0.0101789	68			60.5034	0.997241	0.00985931	78	0.984498	0.00813496	83
60.6026	0.972973	0.0122026	78	0.945975	0.0112631	76	0.947125	0.0100472	68			60.6026	0.997715	0.00992073	78	0.984878	0.00848956	83
60.7025	0.973328	0.0111273	78	0.945577	0.013019	76	0.948103	0.010168	68			60.7025	0.997401	0.00992413	78	0.985269	0.00818774	83
60.8027	0.971687	0.0115199	78	0.945978	0.0110198	76	0.947528	0.00980752	68			60.8027	0.997788	0.00943065	78	0.985136	0.00831989	83
60.9027	0.972225	0.0107394	78	0.945305	0.0112578	76	0.948919	0.0102497	68			60.9027	0.998241	0.00974764	78	0.984216	0.00833085	83
61.0026	0.972143	0.0105008	78	0.945462	0.0121214	76	0.948719	0.0105054	68			61.0026	0.997781	0.00960862	78	0.984201	0.00850193	83
61.1026	0.971529	0.0107057	78	0.9439	0.0115774	76	0.947172	0.00990702	68			61.1026	0.997497	0.00972318	78	0.984927	0.00837212	83
61.2026	0.972531	0.0134177	78	0.94539	0.0118748	76	0.947262	0.00980067	68			61.2026	0.997855	0.00973674	78	0.983953	0.00834706	83
61.3028	0.970672	0.0108643	78	0.945086	0.0114345	76	0.947475	0.00987575	68			61.3028	0.998234	0.00964007	78	0.984436	0.00799235	83
61.4027	0.971397	0.00988419	78	0.945693	0.0118991	76	0.948137	0.0103142	68			61.4027	0.998924	0.00988025	78	0.984366	0.00839932	83
61.5027	0.970025	0.0101475	78	0.945567	0.0121402	76	0.948056	0.0109218	68			61.5027	0.998926	0.00999174	78	0.985202	0.00803801	83
61.6026	0.971242	0.0100297	78	0.943956	0.0132061	76	0.947987	0.00994344	68			61.6026	0.999282	0.00998251	78	0.984653	0.00776883	83
61.7029	0.969908	0.0103642	78	0.944949	0.0119797	76	0.947283	0.0108833	68			61.7029	0.999289	0.00996145	78	0.984633	0.00780953	83
61.8028	0.971828	0.0101868	78	0.944826	0.0138876	76	0.946545	0.0106142	68			61.8028	0.998039	0.0100961	78	0.984313	0.00739394	83
61.9028	0.97078	0.010351	78	0.945371	0.0114978	76	0.94668	0.0103273	68			61.9028	0.99759	0.0103875	78	0.984816	0.0079934	83
62.0027	0.971625	0.0107848	78	0.946148	0.0124233	76	0.947876	0.0110596	68			62.0027	0.998325	0.0102667	78	0.985212	0.00775445	83
62.1024	0.970587	0.0111978	78	0.94552	0.0120052	76	0.948478	0.0107565	68			62.1024	0.999281	0.0105882	78	0.984987	0.00803777	83
62.2024	0.974225	0.0241648	78	0.945104	0.0135131	76	0.947616	0.010822	68			62.2024	0.998373	0.0106549	78	0.984964	0.00813119	83
62.3029	0.971198	0.0112319	78	0.945151	0.0128296	76	0.946379	0.0106805	68			62.3029	0.999123	0.0108392	78	0.984477	0.00824743	83
62.4034	0.970764	0.011206	78	0.945432	0.0123101	76	0.947535	0.0114155	68			62.4034	0.999425	0.010431	78	0.983843	0.00871002	83
62.5033	0.970598	0.0112309	78	0.944636	0.0124658	76	0.946995	0.0115993	68			62.5033	0.999743	0.0109184	78	0.983554	0.00897373	83
62.6033	0.971225	0.0115017	78	0.944968	0.012617	76	0.948221	0.0112874	68			62.6033	1.0003	0.011047	78	0.984012	0.00911019	83
62.7032	0.970573	0.0113292	78	0.944572	0.0131925	76	0.946816	0.0109868	68			62.7032	0.999864	0.0113368	78	0.984665	0.00868495	83
62.8029	0.970409	0.0113777	78	0.944624	0.0126445	76	0.947006	0.0117544	68			62.8029	1.00056	0.0110037	78	0.984691	0.00905357	83
62.9029	0.971841	0.0117859	78	0.944918	0.0130435	76	0.946415	0.0117771	68			62.9029	1.00049	0.011101	78	0.984074	0.0082611	83
63.0034	0.971515	0.0112832	78	0.944487	0.0122814	76	0.947154	0.011391	68			63.0034	0.999837	0.0114554	78	0.984189	0.00831413	83
63.1039	0.971084	0.0116944	78	0.945087	0.0131148	76	0.946661	0.0117151	68			63.1039	0.999008	0.0114609	78	0.9831	0.00863222	83
63.2025	0.970394	0.0116068	78	0.944593	0.0122251	76	0.946311	0.0110385	68			63.2025	1.00016	0.0114313	78	0.984137	0.00849873	83
63.3035	0.97148	0.0116134	78	0.944747	0.0125942	76	0.947244	0.0117566	68			63.3035	0.999435	0.0117849	78	0.98356	0.00819398	83
63.4024	0.97122	0.0115353	78	0.943606	0.0128182	76	0.947064	0.0111946	68			63.4024	0.998538	0.0113858	78	0.984085	0.00850991	83
63.5029	0.971183	0.0118074	78	0.945074	0.0123037	76	0.947087	0.0118136	68			63.5029	1.00027	0.0110667	78	0.983984	0.00846004	83
63.6026	0.971605	0.0114294	78	0.944918	0.0125686	76	0.947655	0.0105748	68			63.6026	0.999111	0.010905	78	0.983904	0.00846241	83
63.7025	0.971923	0.0114883	78	0.943962	0.0108403	76	0.947241	0.011036	68			63.7025	0.999786	0.0109316	78	0.984086	0.00879214	83
63.803	0.971768	0.0110034	78	0.942309	0.0112498	76	0.947816	0.0106658	68			63.803	0.998436	0.0112199	78	0.984289	0.00901907	83
63.903	0.972696	0.0112397	78	0.943389	0.0122146	76	0.946276	0.0113671	68			63.903	0.999901	0.0113148	78	0.984099	0.00842454	83
64.0029	0.973205	0.011065	78	0.94234	0.0132341	76	0.946902	0.0114055	68			64.0029	0.999041	0.0109001	78	0.984248	0.00854374	83
64.1029	0.97261	0.0113816	78	0.942354	0.0120692	76	0.946351	0.0117444	68			64.1029	0.999854	0.0109583	78	0.983896	0.00862958	83
64.2031	0.972757	0.0116089	78	0.942508	0.0122173	76	0.947978	0.0111984	68			64.2031	0.99963	0.011183	78	0.985015	0.00922728	83
64.3031	0.973015	0.0119627	78	0.94315	0.0121611	76	0.946394	0.0119856	68			64.3031	0.999242	0.0111474	78	0.984531	0.00886492	83
64.4028	0.972441	0.0117598	78	0.94266	0.0113161	76	0.947324	0.0112677	68			64.4028	0.998816	0.0106188	78	0.984166	0.00898631	83
64.5027	0.973298	0.0115868	78	0.942476	0.0110668	76	0.945709	0.0117258	68			64.5027	0.998213	0.0112734	78	0.984628	0.00865116	83
64.6027	0.973506	0.0115966	78	0.942151	0.0112975	76	0.946064	0.0122528	68			64.6027	0.999106	0.0111482	78	0.984566	0.00897851	83
64.7026	0.973046	0.0120233	78	0.943307	0.0130018	76	0.946702	0.0113907	68			64.7026	0.999692	0.0111481	78	0.984379	0.00899322	83
64.8031	0.973397	0.011338	78	0.943291	0.011674	76	0.946101	0.0115409	68			64.8031	1.00018	0.0106925	78	0.984123	0.00912498	83
64.9028	0.97121	0.0117468	78	0.943262	0.0110625	76	0.946102	0.0120344	68			64.9028	0.999425	0.0114517	78	0.98337	0.00854969	83
65.0028	0.971901	0.0117499	78	0.943976	0.0115968	76	0.946471	0.0118506	68			65.0028	0.999063	0.0116746	78	0.983455	0.00896174	83
65.1027	0.971424	0.0122912	78	0.944044	0.0121079	76	0.947193	0.0119013	68			65.1027	0.999003	0.0115424	78	0.983797	0.00909307	83
65.2027	0.970983	0.0125613	78	0.942957	0.0120975	76	0.94682	0.0123381	68			65.2027	0.999277	0.0112691	78	0.984083	0.00927835	83
65.3026	0.970877	0.012148	78	0.943575	0.0131014	76	0.946076	0.0113364	68			65.3026	0.998534	0.01117	78	0.983244	0.00889266	83
65.4031	0.97736	0.0444999	78	0.942257	0.0117271	76	0.946546	0.0123218	68			65.4031	0.999075	0.0109221	78	0.983812	0.00919485	83
65.5025	0.971106	0.0124317	78	0.942904	0.0122053	76	0.946535	0.0121098	68			65.5025	0.998056	0.0111153	78	0.983738	0.00917117	83
65.603	0.972066	0.0124596	78	0.943216	0.0125734	76	0.945665	0.0126232	68			65.603	0.998766	0.0108987	78	0.983884	0.0090346	83
65.7027	0.972412	0.0129522	78	0.943597	0.0121812	76	0.945985	0.0126373	68			65.7027	0.998165	0.0106207	78	0.983629	0.0088227	83
65.8032	0.971065	0.0122133	78	0.943206	0.0116566	76	0.946823	0.0120862	68			65.8032	0.998334	0.0109514	78	0.982942	0.00846419	83
65.9043	0.97293	0.0134018	78	0.943157	0.0109885	76	0.945758	0.0125153	68			65.9043	0.998251	0.0110763	78	0.984167	0.00859236	83
66.0037	0.976307	0.0300347	78	0.942884	0.0107182	76	0.946074	0.01239	68			66.0037	0.998796	0.0110811	78	0.984024	0.00838949	83
66.1031	0.972945	0.0127774	78	0.943363	0.0121703	76	0.945897	0.0123677	68			66.1031	0.998011	0.011323	78	0.984887	0.00830308	83
66.2028	0.972635	0.0136372	78	0.942971	0.0133647	76	0.947182	0.0119518	68			66.2028	0.999118	0.0113946	78	0.982723	0.00923141	83
66.3033	0.971738	0.0132579	78	0.941761	0.0118355	76	0.945989	0.0118425	68			66.3033	0.998038	0.0116961	78	0.98404	0.00832347	83
66.4032	0.97246	0.0128431	78	0.943845	0.01134	76	0.945829	0.0122863	68			66.4032	0.998013	0.0114607	78	0.9831	0.00889801	83
66.5032	0.972084	0.0121954	78	0.943151	0.0114625	76	0.946344	0.0122543	68			66.5032	0.997738	0.0115584	78	0.984341	0.00887311	83
66.6029	0.972782	0.0126973	78	0.942538	0.0115696	76	0.945976	0.0125145	68			66.6029	0.998145	0.0113843	78	0.984149	0.00911772	83
66.7031	0.971788	0.0117095	78	0.943073	0.0122192	76	0.945588	0.0129283	68			66.7031	0.998503	0.0113806	78	0.983807	0.00914647	83
66.8028	0.971776	0.0115357	78	0.943009	0.012261	76	0.945372	0.0125892	68			66.8028	0.998985	0.0118983	78	0.983865	0.00929596	83
66.9019	0.97282	0.0115844	78	0.94333	0.0112783	76	0.94621	0.014572	68			66.9019	0.99962	0.0115409	78	0.984637	0.00918383	83
67.0038	0.971603	0.0112742	78	0.941968	0.013548	76	0.946078	0.0127206	68			67.0038	0.999041	0.0118077	78	0.984292	0.00865407	83
67.1024	0.972194	0.0114696	78	0.943013	0.0117179	76	0.945566	0.0150037	68			67.1024	0.998717	0.0116863	78	0.982783	0.00910632	83
67.2029	0.971965	0.0117215	78	0.942619	0.0133256	76	0.945522	0.0123127	68			67.2029	0.997633	0.012231	78	0.984068	0.0087646	83
67.3028	0.973594	0.0116679	78	0.943139	0.0118353	76	0.945799	0.0123437	68			67.3028	0.998529	0.0117051	78	0.984163	0.00934382	83
67.4033	0.974478	0.0114183	78	0.942466	0.011815	76	0.945787	0.0124617	68			67.4033	0.998584	0.0116944	78	0.983353	0.00923236	83
67.5025	0.973781	0.0114287	78	0.94259	0.0119618	76	0.944856	0.0112094	68			67.5025	0.998034	0.0114665	78	0.982952	0.00919589	83
67.6025	0.972618	0.0116249	78	0.942562	0.0116793	76	0.944595	0.0131096	68			67.6025	0.998889	0.0114509	78	0.9825	0.00943354	83
67.7027	0.973396	0.011899	78	0.942473	0.0104699	76	0.946171	0.011944	68			67.7027	0.998612	0.0117895	78	0.982164	0.00962282	83
67.8029	0.973874	0.0117534	78	0.942743	0.0118288	76	0.946093	0.0122693	68			67.8029	0.999707	0.0120129	78	0.982354	0.00949769	83
67.9026	0.974642	0.0116848	78	0.943417	0.011175	76	0.944932	0.0119896	68			67.9026	0.998413	0.0119912	78	0.982825	0.00899855	83
68.0025	0.972862	0.0126164	78	0.941966	0.0134086	76	0.946191	0.0120406	68			68.0025	0.999888	0.0117541	78	0.983418	0.00957968	83
68.1025	0.973564	0.0114375	78	0.941998	0.0122061	76	0.945299	0.0133796	68			68.1025	0.999829	0.0120334	78	0.983585	0.00972729	83
68.2027	0.972655	0.011433	78	0.942006	0.0131808	76	0.94476	0.0123301	68			68.2027	1.00104	0.0123042	78	0.983426	0.00927098	83
68.3027	0.973323	0.0122151	78	0.942155	0.0127249	76	0.943617	0.0123411	68			68.3027	1.00132	0.0127656	78	0.983962	0.00958043	83
68.4026	0.973041	0.0130871	78	0.942251	0.0120549	76	0.945332	0.0121925	68			68.4026	1.00088	0.0131164	78	0.983668	0.00946984	83
68.5026	0.971519	0.0122892	78	0.94211	0.0134347	76	0.945216	0.0125254	68			68.5026	1.00057	0.0134437	78	0.983515	0.0102484	83
68.6025	0.97087	0.0124086	78	0.942634	0.0117081	76	0.944718	0.0128179	68			68.6025	1.00051	0.0141739	78	0.983043	0.00936701	83
68.7028	0.972313	0.0122962	78	0.943012	0.0122057	76	0.944783	0.0123826	68			68.7028	1.00096	0.0134492	78	0.983313	0.00949565	83
68.8027	0.972235	0.0129544	78	0.942283	0.0122271	76	0.944715	0.0124632	68			68.8027	1.00112	0.0131633	78	0.984007	0.00925565	83
68.9027	0.971607	0.0128644	78	0.942693	0.0116541	76	0.944081	0.0123747	68			68.9027	1.00075	0.0130992	78	0.984424	0.00953702	83
69.0026	0.971619	0.0128344	78	0.941917	0.0125549	76	0.944923	0.012427	68			69.0026	1.00058	0.0128952	78	0.984007	0.00906634	83
69.1026	0.973076	0.0157932	78	0.941103	0.0125727	76	0.944048	0.011833	68			69.1026	1.00033	0.012549	78	0.984083	0.00900174	83
69.2026	0.974532	0.02004	78	0.942562	0.0120713	76	0.944564	0.0118511	68			69.2026	1.00028	0.0120058	78	0.984251	0.00934495	83
69.303	0.972738	0.0153204	78	0.941645	0.0127331	76	0.943848	0.0130254	68			69.303	1.00016	0.0119333	78	0.983937	0.00894927	83
69.403	0.972271	0.0152696	78	0.941957	0.0129497	76	0.944746	0.0120056	68			69.403	1.00095	0.0114935	78	0.983137	0.00930389	83
69.5032	0.972328	0.0152131	78	0.940857	0.0119962	76	0.944431	0.0127122	68			69.5032	1.00135	0.0115455	78	0.983656	0.00932388	83
69.6032	0.972642	0.0152545	78	0.940818	0.0119219	76	0.943735	0.0120651	68			69.6032	0.999899	0.0121351	78	0.984026	0.00931906	83
69.7036	0.971976	0.0152514	78	0.940685	0.0124003	76	0.944645	0.0116365	68			69.7036	0.99948	0.0126231	78	0.983958	0.00896256	83
69.8028	0.972891	0.0152797	78	0.941136	0.0121188	76	0.943654	0.0132237	68			69.8028	1.00008	0.0121808	78	0.983664	0.00954949	83
69.9028	0.972459	0.0145248	78	0.9403	0.0115511	76	0.943973	0.011498	68			69.9028	0.999357	0.0119036	78	0.983752	0.00949381	83
70.0027	0.973238	0.0145505	78	0.941204	0.0121022	76	0.944654	0.0126745	68			70.0027	0.999096	0.0118517	78	0.983996	0.00943383	83

## Sheet: Figure 4
Figure 4a
	Control			α-A2AR-KO
	Mean	SEM	N	Mean	SEM	N
whole islets	1	0.07791	9	0.872687	0.103387	5
α-cells	5.45038	0.280381	9	0.625761	0.2397	5
β-cells	1.19177	0.147141	9	1.28386	0.158335	5
δ-cells	4.28114	0.302376	9	4.35937	0.550853	5
Figure 4b	G3							Figure 4b	G12							Figure 4c
	Control			α-A2AR-KO					Control			α-A2AR-KO					Control			α-A2AR-KO
Time(min)	Mean	SEM	N	Mean	SEM	N		Time(min)	Mean	SEM	N	Mean	SEM	N		Time(min)	Mean	SEM	N	Mean	SEM	N
1	94.6436	24.7467	3	56.654	12.9554	4		2	37.5022	5.57475	3	29.9721	4.95976	3		4	107.435	12.9481	4	43.8327	9.29866	6
3	76.2721	18.3686	3	45.1174	9.15787	4		4	33.278	5.16194	3	38.8845	9.62715	3		6	96.4015	23.5551	4	44.4307	6.16031	6
5	106.673	34.7551	3	53.0603	12.1134	4		6	39.9332	1.30247	3	32.6254	4.26316	3		8	110.67	21.0608	4	42.7419	6.41847	6
7	93.9809	19.3652	3	53.3491	11.2364	4		8	40.0026	1.42181	3	31.917	4.04562	3		9	96.384	18.7419	4	40.2592	3.37123	6
9	94.0362	19.0233	3	49.4021	8.90304	4		10	41.2875	2.30381	3	33.3054	2.07175	3		11	100.474	14.887	4	41.2808	5.8941	6
11	91.1077	23.7071	3	49.5219	10.6888	4		12	54.4323	1.8207	3	29.953	1.52321	3		13	91.0628	10.0835	4	42.8133	5.29193	6
13	86.5044	1.37274	3	53.2169	7.90419	4		14	65.3869	2.14131	3	28.038	1.27181	3		15	72.7285	12.3948	4	42.3075	5.4252	6
15	141.437	25.9534	3	50.6966	6.14521	4		17	59.5487	3.99146	3	23.1683	1.96253	3		17	60.0533	8.27956	4	43.1249	6.1991	6
17	142.196	27.0239	3	41.5101	5.38645	4		20	67.0766	3.9373	3	24.2071	1.43578	3		18	48.0284	4.82941	4	31.47	3.0893	4
19	152.358	34.4109	3	36.5348	5.82326	4		23	62.9741	6.3419	3	24.6673	1.60038	3		20	46.1039	6.39816	4	32.2608	2.59008	4
22	214.002	61.6967	3	32.5195	3.9135	4		26	72.4885	2.35892	3	28.5726	2.10768	3		22	37.8981	5.16409	4	29.4211	3.77299	4
25	167.731	60.1151	3	30.8411	3.74712	4		28	68.7005	3.41825	3	23.1551	1.76721	3
28	157.046	62.8097	3	31.4269	3.41991	4		32	60.055	6.10297	3	27.6784	2.3644	3
Figure 4d								Figure 4e
	Ctrl			α-A2AR KO					Control			α-A2AR-KO
Time(min)	Mean	SEM	N	Mean	SEM	N		Time(min)	Mean	SEM	N	Mean	SEM	N
4	46.8497	4.96007	4	30.939	1.8851	4		0	8.85414	0.740365	7	7.84864	0.583476	7
6	44.2095	7.05911	4	26.5108	1.49809	4		30	12.0675	0.853982	7	6.87376	0.514252	7
8	49.4474	6.85591	4	28.3969	2.62823	4
10	49.3299	12.4796	4	30.4283	2.67021	4		Figure 4f
12	47.9226	7.4052	4	26.7101	4.13658	4			Control			α-A2AR-KO
14	127.78	55.0073	4	50.3449	14.431	4		Time(min)	Mean	SEM	N	Mean	SEM	N
16	152.558	61.2122	4	72.8732	21.3494	4		0	111.571	8.42857	7	131.714	6.08164	7
18	242.075	37.548	4	97.3197	8.41312	4		30	121.571	11.1395	7	147.143	13.3442	7
20	268.005	35.5003	4	124.437	10.7387	4
22	322.167	21.4951	4	114.636	8.47766	4
24	322.626	30.2392	4	110.541	16.4755	4
26	350.042	23.7187	4	108.661	10.7189	4
28	295.75	53.5427	4	105.268	17.5014	4
30	164.535	42.2754	4	85.2384	21.0625	4
32	49.1555	9.41633	4	27.7782	4.71559	4
34	38.3656	10.3054	4	22.677	4.09891	4
36	34.7328	10.2027	4	23.2959	6.11125	4
38	23.0138	6.08344	4	19.3838	4.75988	4
40	25.0405	5.73459	4	18.4182	3.37927	4
42	85.7603	14.642	2	24.0548	8.01826	2
44	714.669	64.1459	2	292.491	123.062	2
46	268.088	37.3023	2	158.621	18.4768	2
48	115.741	11.1558	2	59.2652	16.0365	2
50	123.062	12.2016	2	68.6778	3.13754	2
52	93.7786	5.22928	2	62.4028	12.2016	2
54	94.8243	6.27507	2	59.2652	9.06406	2
56	91.3383	0	2	52.2928	13.2475	2
58	19.5226	4.88058	2	18.8255	2.78899	2
60	33.4674	7.66971	2	9.06406	0	2
62	31.0271	2.44043	2	19.5228	3.48623	2
64	29.2839	2.09174	2	20.2199	4.18333	2
66	24.4033	4.18333	2	17.431	4.18348	2

## Sheet: Figure 5
Figure 5a				Figure 5b
	Control	α-GsKO			Control	α-GsKO
Number of values	5	8		Number of values	5	8
Mean	1.006	0.02575		Mean	1	1.188
Std. Deviation	0.1183	0.0193		Std. Deviation	0.3277	0.3721
Std. Error of Mean	0.05289	0.006824		Std. Error of Mean	0.1466	0.1315
Figure 5d									Figure 5e
	α-GsKO			Control						α-GsKO			Control
Time(min)	Mean	SEM	N	Mean	SEM	N			Time(min)	Mean	SEM	N	Mean	SEM	N
8	6.10436	1.42241	3	21.0715	1.71307	4			8	6.50674	0.724699	3	15.809	0.514532	3
9	5.60705	1.45685	3	20.9757	1.13747	4			9	6.44206	1.00521	3	16.0601	0.743672	3
10	6.12663	1.43996	3	21.8961	1.19646	4			10	6.3144	0.639043	3	16.0712	0.54148	3
11	7.01896	4.08462	3	21.1371	1.92813	4			12	6.40183	0.366563	3	17.9771	1.49459	3
12	7.37443	3.50248	3	22.4324	1.34311	4			13	5.32609	0.554395	3	19.7647	1.48708	3
13	10.5324	4.41835	3	35.6856	3.359	4			15	8.50008	1.71223	3	14.8822	1.00178	3
14	11.4099	4.26718	3	37.9168	2.93589	4			17	9.21473	1.33206	3	41.2788	1.3574	3
15	10.2879	4.92934	3	37.5547	1.44138	4			19	10.4688	0.871589	3	47.641	2.46588	3
16	13.6545	4.26736	3	47.0287	3.58623	4			21	8.84658	0.798399	3	34.3414	2.53086	3
17	16.1531	2.38025	3	62.1434	6.25125	4			23	7.11873	0.758541	3	26.9472	2.3547	3
18	15.5828	1.81356	3	65.3194	6.12789	4			25	6.89142	0.391609	3	28.9055	0.966414	3
20	15.4093	2.08698	3	59.3953	5.02029	4			27	6.54171	0.487652	3	22.9255	1.17909	3
22	14.1038	3.41886	3	62.1814	4.81102	4			29	6.50674	0.522701	3	39.9213	2.77839	3
24	13.9642	2.86243	3	49.9526	6.55378	4			31	5.97237	0.300749	3	32.4242	2.27092	3
26	12.6418	3.73631	3	45.1004	6.4006	4			33	6.21797	0.327895	3	28.5065	1.24949	3
28	12.8434	3.67787	3	35.4125	6.80568	4
30	12.5164	3.36932	3	34.1406	7.58662	4
32	12.7217	3.56268	3	34.2735	7.49721	4
Figure 5f								Figure 5g				Figure 5h
	Ctrl			α-GsKO					Control	α-GsKO			Control	α-GsKO
Time(min)	Mean	SEM	N	Mean	SEM	N		Number of values	7	7		Number of values	4	4
1	49.5502	11.4761	4	7.87417	3.80611	4
3	42.2738	12.159	4	8.29162	4.10874	4		Mean	1.833	0.3867		Mean	1018	348.2
5	36.9302	13.2121	4	6.94712	3.46882	4		Std. Deviation	0.645	0.3013		Std. Deviation	176.1	115
7	33.8769	9.54604	4	6.1767	3.26804	4		Std. Error of Mean	0.2438	0.1139		Std. Error of Mean	88.03	57.48
9	35.5725	10.4518	4	5.88586	2.87004	4
11	37.874	11.6813	4	6.29141	3.11649	4		Figure 5i				Figure 5j
13	61.3607	20.3563	4	15.2332	8.2197	4			Control	α-GsKO			Control	α-GsKO
15	70.9812	12.4411	4	16.6045	5.81216	4		Number of values	7	7		Number of values	4	4
17	83.0551	19.8722	4	13.3557	4.62531	4
19	86.7451	16.5283	4	10.5823	3.78402	4		Mean	84.06	87.33		Mean	360.2	401.1
21	100.497	27.301	4	10.6124	4.20763	4		Std. Deviation	47.42	48.37		Std. Deviation	47.63	64.76
23	113.695	30.2372	4	11.4703	4.29448	4		Std. Error of Mean	17.92	18.28		Std. Error of Mean	23.82	32.38
25	106.108	29.7905	4	9.02728	5.24157	4
27	89.9787	20.5086	4	21.1183	12.0431	4		Figure 5k
31	28.2356	7.00217	4	1	0	4			Control			α-GsKO
34	18.4618	3.70332	4	2.06569	1.06569	4		Gene	Mean	SEM	N	Mean	SEM	N
37	21.2612	7.10803	4	9.7128	3.31838	4		Gcg	1.00905	0.0775507	4	0.369093	0.0334093	4
39	19.8145	3.23606	2	10.9385	4.59147	4		Mafb	1.00844	0.0753066	4	0.899132	0.15346	4
41	40.7996	2.59784	4	35.64	10.1735	4		Arx	1.04849	0.182674	4	1.10384	0.336938	4
43	170.087	19.5559	4	61.3828	15.9346	4
45	97.9437	11.8874	4	32.7777	2.18391	4		Ins2	1.00512	0.0586871	4	1.21768	0.186384	4
47	108.606	11.4099	4	36.1201	5.32483	4		Mafa	1.00389	0.0613181	3	0.693013	0.308427	4
49	112.796	14.3137	4	34.6048	3.60112	4		Pdx1	1.00179	0.034752	4	1.09156	0.148493	4
51	103.501	12.0858	4	35.6862	4.04796	4
53	97.0397	13.4219	4	30.7237	3.03115	4
56	82.8066	5.67478	4	33.1057	6.93993	4
59	66.0449	6.82869	4	19.8188	2.78822	4
62	51.3685	3.54005	4	19.5675	3.72237	4
65	34.4284	9.2612	4	23.2355	3.4088	4
67	26.3817	7.49499	4	9.36188	5.71791	4
69	24.0716	7.22662	4	7.05417	4.75755	3
71	350.351	84.4039	4	170.906	72.0299	4
72	321.429	43.7144	4	95.4248	20.0044	4
75	444.091	72.4801	4	78.9966	18.7536	4
80	461.126	97.3971	4	74.7753	19.1067	4

## Sheet: Figure 6
Figure 6a									Figure 6b									Figure 6c
	Control			α-GsKO						Control			α-GsKO						Control			α-GsKO
	Mean	SEM	N	Mean	SEM	N				Mean	SEM	N	Mean	SEM	N				Mean	SEM	N	Mean	SEM	N
Fed	3.26547	0.340982	8	3.43528	0.248725	12			Fed	0.589991	0.0580592	9	0.609203	0.0487138	11			Fed	151.333	4.12311	9	145.917	3.4869	12
Fasted	3.17018	0.551588	9	1.87365	0.261877	12			Fasted	0.282716	0.0705387	9	0.266886	0.0305291	12			Fasted	100	6.17567	9	109.833	4.54078	12
Figure 6d									Figure 6e									Figure 6f
	Control			α-GsKO						Control			α-GsKO						Control			α-GsKO
	Mean	SEM	N	Mean	SEM	N				Mean	SEM	N	Mean	SEM	N				Mean	SEM	N	Mean	SEM	N
Fed	3.36549	0.718516	8	1.20378	0.358556	10			Fed	1.7012	0.409392	9	1.16508	0.113152	10			Fed	156.667	7.19568	9	154.9	8.66981	10
Fasted	2.37491	0.39302	9	0.506327	0.140643	10			Fasted	0.287995	0.0554359	9	0.338085	0.0656108	10			Fasted	128.667	16.3927	9	145.3	9.87595	10

## Sheet: Figure 7
Figure 7a									Figure 7b
	Control			α-GsKO						Control			α-GsKO
Time(min)	Mean	SEM	N	Mean	SEM	N			Time(min)	Mean	SEM	N	Mean	SEM	N
0	5.61922	0.680077	8	3.44737	0.538893	8			0	131.5	4.79211	8	132	17.2358	8
30	25.0504	5.02806	8	7.96991	1.05365	8			30	68.625	4.84376	8	68.25	5.92136	8
60	12.2849	1.97074	8	5.81049	0.417324	8			60	56.25	2.3433	8	49.75	2.65754	8
Figure 7c									Figure 7d
	Control			α-GsKO						Control			α-GsKO
Time(min)	Mean	SEM	N	Mean	SEM	N			Time(min)	Mean	SEM	N	Mean	SEM	N
0	3.02884	0.640311	5	1.47872	0.280436	7			0	114.4	6.66783	5	117.429	3.46312	7
10	51.055	6.98131	5	13.8095	1.56305	7			10	170.6	11.6516	5	191.286	8.66771	7
30	23.6119	4.79609	5	8.46441	1.80226	7			30	263.6	8.61162	5	280.714	10.5305	7
120	7.27182	1.36071	5	2.85157	0.529847	7			60	262	9.71082	5	297.714	9.11752	7
									90	260	25.4873	5	298.286	10.8928	7
									120	244.8	10.5423	5	290.286	8.82829	7
Figure 7e									Figure 7f									Figure 7g
Time(min)	Control			α-GsKO					Time(min)	Control			α-GsKO					Time(min)	Control			α-GsKO
	Mean	SEM	N	Mean	SEM	N				Mean	SEM	N	Mean	SEM	N				Mean	SEM	N	Mean	SEM	N
Control	3.06278	0.446732	8	6.93785	1.06259	8			Control	0.663135	0.0506835	8	1.04617	0.152199	8			Control	136.75	7.1508	8	153.875	8.45458	8
α-GsKO	1.83278	0.299207	8	3.14206	0.325204	8			α-GsKO	0.623623	0.0769273	8	0.704021	0.0699676	8			α-GsKO	133.875	5.19422	8	139	4.28035	8
Figure 7h
	Ctrl			α-GsKO
Time(min)	Mean	SEM	N	Mean	SEM	N
7	22.2595	3.35682	4	8.65583	1.46197	4
9	20.6798	3.32063	4	8.3706	1.77344	4
11	23.5018	4.48647	4	8.76791	1.03645	4
13	42.0118	17.123	4	11.5337	2.2624	4
15	45.3364	15.4619	4	11.7268	1.41825	4
17	62.4091	19.3163	4	13.6792	2.26527	4
19	60.8201	22.5384	4	13.0304	1.83286	4
21	63.9147	24.4493	4	12.7247	2.001	4
23	63.7819	25.3425	4	13.1237	1.53848	4
30	23.2051	1.12817	4	9.08405	1.4197	4
32	18.3119	2.9833	4	7.80357	3.15436	4
34	17.4864	3.25901	4	7.07727	2.79746	4
36	20.8295	1.58049	4	8.33239	2.54753	4
38	35.8364	5.93838	4	15.4614	2.31885	4
40	57.9334	9.52001	4	23.1011	2.29656	4
42	55.2304	6.24231	4	17.692	2.15668	4
44	41.706	6.21601	4	15.559	2.05372	4
46	41.4398	6.45556	4	13.6235	1.69064	4
48	43.6676	5.1863	4	17.2245	3.50325	4
50	40.7204	4.45381	4	16.7451	3.62081	4
52	44.167	11.3609	4	12.1789	1.88206	4
54	84.637	25.6478	4	15.24	2.56753	4
56	103.142	19.292	4	20.4666	4.91214	4
58	87.1821	23.4744	4	18.3721	0.852173	4
60	89.448	23.015	4	17.9928	1.79468	4
62	97.424	20.9274	4	23.4904	4.74351	4
64	91.6941	16.7415	4	17.3266	0.992876	4
70	17.7073	2.52423	4	6.51323	2.02318	4
72	18.8362	3.67657	4	7.95729	2.91425	4
74	15.7728	2.13703	4	8.28393	2.92441	4
76	13.859	0.858976	4	6.74964	2.44074	4
78	91.6925	24.1904	4	59.0982	18.3703	4
80	156.43	51.6267	4	78.9941	19.444	4
82	157.663	54.7206	4	60.3152	11.892	4
84	160.096	60.4348	4	58.5499	13.597	4

## Sheet: Suppl. Fig1
Suppl. Fig 1d				Suppl. Fig1e				Suppl. Fig1f				Suppl. Fig1g				Suppl. Fig1h
	Control	α-GsD			Control	α-GsD			Control	α-GsD			Control	α-GsD		Time(min)	Control			α-GsD
Number of values	9	11		Number of values	3	3		Number of values	3	3		Number of values	3	3		0	28.1008	2.78166	8	24.4369	1.78228	9
																30	28.2201	3.10076	8	24.8544	2.00631	9
Mean	35.43	34.54		Mean	577.9	610.7		Mean	0.04368	0.04558		Mean	2.184	2.089			Mean	SEM	N	Mean	SEM	N
Std. Deviation	3.816	4.073		Std. Deviation	123.9	173.3		Std. Deviation	0.01189	0.002767		Std. Deviation	0.1049	0.1866
Std. Error of Mean	1.272	1.228		Std. Error of Mean	71.53	100		Std. Error of Mean	0.006865	0.001598		Std. Error of Mean	0.06059	0.1077
Suppl. Fig1i								Suppl. Fig1j
Time(min)	Control			α-GsD				Time(min)	Control			α-GsD					Suppl. Fig1a
0	8.58988	0.475404	9	7.88469	0.538309	11		0	7.48875	1.03006	9	7.15507	0.761238	11
30	8.42314	0.332852	9	9.70952	0.541709	11		30	7.16523	0.955204	9	7.98482	0.893333	11
	Mean	SEM	N	Mean	SEM	N			Mean	SEM	N	Mean	SEM	N
Suppl. Fig1k									Suppl. Fig1l
	Ctrl			α-GsD						Ctrl			α-GsD
Time(min)	Mean	SEM	N	Mean	SEM	N			Time(min)	Mean	SEM	N	Mean	SEM	N
1	104.27	13.6263	4	208.061	32.2921	4			1	0.205083	0.0468203	3	0.239449	0.0297907	4
4	79.7693	14.0368	4	233.967	52.9465	4			3	0.134391	0.0357551	3	0.202467	0.0531354	4
7	91.6351	11.9885	4	233.012	28.4217	4			5	0.149525	0.037421	3	0.184651	0.0341603	4
10	76.3575	18.9192	4	214.185	27.6653	4			7	0.0671728	0.0400158	3	0.190398	0.0333975	4
13	60.0816	8.9172	4	180.159	33.0568	4			9	0.129097	0.0578942	3	0.183434	0.0307029	4
16	65.2494	18.0948	4	193.059	25.8714	4			11	0.130368	0.0403683	3	0.191874	0.0329638	4
19	56.8783	7.71281	4	178.805	21.5858	4			13	0.100289	0.0214468	3	0.1776	0.0318065	4
21	55.776	6.2057	4	185.282	20.3057	4			15	0.137092	0.00931688	3	0.173512	0.0300985	4
23	65.8716	11.8995	4	183.165	15.5806	4			17	0.148295	0.0482952	3	0.180183	0.0376918	4
25	78.0156	14.5939	4	186.901	12.6537	4			19	0.141737	0.0375756	3	0.196489	0.0324663	4
27	59.297	10.6752	4	212.253	22.6576	4			21	0.103546	0.0515998	3	0.18515	0.0371245	4
29	35.5004	8.7994	4	194.379	29.9564	4			23	0.109937	0.0632731	3	0.153096	0.0309772	4
31	53.6655	19.4039	4	169.863	51.2046	4			25	0.135783	0.0391105	3	0.180941	0.0351044	4
33	18.825	9.72342	4	149.987	30.5568	4			27	0.0879607	0.0550129	3	0.175942	0.0245044	4
35	11.4045	5.08194	4	109.947	22.0312	4			29	0.513087	0.225825	3	1.19061	0.482278	4
37	18.9067	10.1277	4	110.034	16.3532	4			31	0.444432	0.201035	3	1.04917	0.331821	4
39	15.0516	7.8775	4	111.641	22.5659	4			33	0.273557	0.144305	3	0.710134	0.20641	4
41	26.9971	17.6446	4	116.388	12.8162	4			35	0.173842	0.11079	3	0.504572	0.156918	4
43	93.4563	49.1769	4	149.409	35.4198	4			37	0.224617	0.120566	3	0.697483	0.233952	4
45	197.811	91.2334	4	330.511	108.059	4			39	0.328575	0.0906312	3	0.859573	0.310028	4
47	141.749	55.6987	4	231.273	56.8301	4			41	0.306173	0.0509089	3	0.816218	0.24513	4
49	85.1395	27.7156	4	164.649	10.4056	4			43	0.272859	0.0558464	3	0.551732	0.107862	4
51	78.1281	24.8379	4	132.987	13.2638	4			45	0.707268	0.491403	3	1.42137	0.37552	4
53	89.808	24.2686	4	142.572	26.7733	4			47	0.73009	0.435132	3	2.29207	0.690495	4
55	70.474	23.11	4	147.926	18.1168	4			48	1.02578	0.549573	3	2.95688	0.963657	4
57	64.6018	22.8002	4	125.608	17.6368	4			49	1.27536	0.828107	3	3.15536	1.17678	4
59	27.462	6.30932	4	99.0867	14.774	4			51	1.28975	0.70587	3	3.99422	1.22772	4
61	40.7015	16.7729	4	102.063	11.2784	4			53	0.87327	0.519142	3	3.0365	1.17549	4
63	22.0186	11.8858	4	92.703	18.8656	4			55	0.513453	0.257735	3	3.04556	1.04592	4
65	26.155	15.2354	4	95.3703	16.2828	4			57	0.620449	0.242486	3	2.34223	1.1843	4
67	10.9237	5.2862	4	104.639	21.7598	4			59	0.51227	0.176678	3	1.80369	0.69818	4
69	26.1933	14.1884	4	104.745	13.8731	4			62	0.50391	0.173811	3	1.98717	0.878665	4
71	8.7659	4.00463	4	101.092	29.7315	4			65	0.425843	0.140157	3	1.72095	0.645585	4
73	21.0308	11.3292	4	107.994	11.4288	4			67	0.436764	0.0879724	3	1.59473	0.590965	4
75	39.8538	6.10761	4	131.285	6.25248	4			69	0.330753	0.182932	3	1.54932	0.563433	4
77	44.6796	7.99961	4	170.211	22.2309	4			71	0.324067	0.164637	3	1.32729	0.406214	4
79	49.6749	7.4207	4	158.064	33.9711	4			73	0.282999	0.136832	3	1.14152	0.490362	4
81	55.1118	8.208	4	156.59	10.487	4			75	0.175566	0.086564	3	0.541918	0.164669	4
83	50.2336	2.27176	4	150.794	23.9685	4			77	0.196382	0.117445	3	0.405336	0.150853	4
85	45.3509	8.46161	4	161.69	27.8799	4			79	0.521591	0.231947	3	0.473774	0.176773	4
87	48.7376	7.42893	4	149.375	18.5928	4			81	0.208386	0.0576666	3	0.365067	0.115224	4
89	236.405	46.203	4	338.194	44.3613	4			83	0.12321	0.0386856	3	0.347224	0.0888628	4
91	145.374	21.6039	4	195.639	15.6907	4			85	0.113795	0.0491795	3	0.340542	0.0983907	4
93	109.035	16.2977	4	158.335	14.4644	4			87	0.100977	0.0239447	3	0.258263	0.0668154	4
95	83.0229	3.72609	4	156.85	13.5559	4			89	0.0902017	0.0196485	3	0.286696	0.0710445	4
98	75	2.88675	4	142.5	11.0868	4			91	0.105398	0.0658064	3	0.196236	0.0549737	4
									93	0.149617	0.0925445	3	0.208955	0.0618018	4
									95	0.191661	0.126956	3	0.200368	0.0579824	4

## Sheet: Suppl. Fig2
Suppl. Fig 2a
	Ctrl			α-GsD				AOC	Control	α-GsD
Time(min)	Mean	SEM	N	Mean	SEM	N		Number of values	10	10
0	79.3	3.45141	10	89	8.00694	10
15	239.6	22.0566	10	257.8	28.566	10		Mean	14205	13700
30	285.3	20.3476	10	293.8	21.0839	10		Std. Deviation	3787	2616
60	203.4	12.6852	10	209.2	18.3544	10		Std. Error of Mean	1198	827.3
90	171.7	7.35459	10	162.3	11.0504	10
120	124	6.30168	10	139.3	11.909	10
Suppl. Fig 2b
	Ctrl			α-GsD				AOC	Control	α-GsD
Time(min)	Mean	SEM	N	Mean	SEM	N		Number of values	9	10
0	144.444	9.45326	9	159.5	9.85816	10
15	153.667	15.3234	9	158.7	10.9169	10		Mean	-3439	-3362
30	110.889	6.18341	9	130.4	11.0345	10		Std. Deviation	2483	3084
60	103.444	4.54334	9	122.4	4.19841	10		Std. Error of Mean	827.7	975.3
90	103.778	6.92375	9	118.7	9.94323	10
120	120	7.94425	9	135.9	6.69403	10
Suppl. Fig 2c
	Ctrl			α-GsD
Time(min)	Mean	SEM	N	Mean	SEM	N
0	46.0333	1.58859	9	45.3909	1.26351	11
1	51.9111	1.17005	9	51.3182	0.958865	11
2	53.1	1.09886	9	52.6545	0.879397	11
3	56.0667	1.08064	9	55.6818	0.831955	11
4	56.3444	1.04431	9	56.0364	0.822996	11
5	57.1667	1.0957	9	56.5	0.883691	11
6	58.3222	1.16043	9	57.5182	0.835444	11
7	58.8111	1.20352	9	58.1182	0.86053	11
8	59.6	1.19164	9	58.8818	0.697504	11

## Sheet: Suppl. Fig3
Suppl. Fig 3c												Suppl. Fig 3d
Time [min]	UK 432097			SCH 442416			UK 432097 + SCH 442416						UK 432097			UK 432097 + SCH 442416
	Mean	SD	N	Mean	SD	N	Mean	SD	N			Time(min)	Mean	SD	N	Mean	SD	N
10	0.99362	0.00583	66	0.989796	0.009201	67	0.996191	0.005382	77			10	0.990176	0.011822	73	0.990297	0.011733	80
10.1	0.994256	0.005745	66	0.990018	0.008682	67	0.996975	0.005313	77			10.1	0.991837	0.012665	73	0.992536	0.01559	80
10.2	0.99403	0.006428	66	0.990065	0.009074	67	0.996796	0.004776	77			10.2	0.995143	0.013975	73	0.995244	0.016038	80
10.3	0.994074	0.006601	66	0.990795	0.0092	67	0.997416	0.004872	77			10.3	0.994699	0.014085	73	0.99487	0.014833	80
10.4	0.993941	0.007262	66	0.991511	0.008962	67	0.997364	0.00481	77			10.4	0.992895	0.007979	73	0.992582	0.009092	80
10.5	0.993029	0.007278	66	0.991777	0.00907	67	0.997674	0.004613	77			10.5	0.994026	0.009697	73	0.99227	0.0099	80
10.6	0.992753	0.007355	66	0.992054	0.008542	67	0.997858	0.004728	77			10.6	0.994539	0.011651	73	0.992504	0.009316	80
10.7	0.993041	0.006866	66	0.992699	0.008092	67	0.99832	0.005162	77			10.7	0.993251	0.010922	73	0.992486	0.009667	80
10.8	0.993257	0.006471	66	0.99325	0.008185	67	0.997815	0.005362	77			10.8	0.993952	0.009426	73	0.993455	0.012305	80
10.9	0.993335	0.00643	66	0.993083	0.008251	67	0.997754	0.005234	77			10.9	0.994316	0.010003	73	0.992711	0.009109	80
11	0.993685	0.006675	66	0.993247	0.008648	67	0.997201	0.005093	77			11	0.994066	0.011499	73	0.991996	0.007629	80
11.1	0.994431	0.006459	66	0.993664	0.00755	67	0.997315	0.004908	77			11.1	0.994383	0.008136	73	0.992769	0.008262	80
11.2	0.994378	0.005948	66	0.993933	0.007934	67	0.997845	0.005112	77			11.2	0.993664	0.01227	73	0.993055	0.008741	80
11.3	0.994253	0.005417	66	0.993674	0.008376	67	0.997371	0.004778	77			11.3	0.99304	0.009886	73	0.99316	0.008952	80
11.4	0.994179	0.005119	66	0.993802	0.008133	67	0.997286	0.004463	77			11.4	0.99273	0.009149	73	0.993635	0.01147	80
11.5	0.994968	0.00497	66	0.993234	0.007928	67	0.997315	0.004619	77			11.5	0.994557	0.009952	73	0.99383	0.010139	80
11.6	0.994735	0.005182	66	0.993431	0.00739	67	0.997497	0.005198	77			11.6	0.994305	0.008927	73	0.995214	0.020495	80
11.7	0.995201	0.005878	66	0.993622	0.00691	67	0.997329	0.004861	77			11.7	0.993561	0.009719	73	0.994341	0.016018	80
11.8	0.995645	0.008618	66	0.994078	0.006665	67	0.997417	0.004541	77			11.8	0.994954	0.009248	73	0.99335	0.012771	80
11.9	0.995884	0.006267	66	0.994796	0.006797	67	0.997621	0.004467	77			11.9	0.995363	0.010094	73	0.993411	0.011345	80
12	0.995964	0.005223	66	0.9952	0.006744	67	0.997071	0.004638	77			12	0.996527	0.010752	73	0.994074	0.012474	80
12.1	0.996303	0.005386	66	0.99503	0.007112	67	0.99763	0.005562	77			12.1	0.997464	0.012096	73	0.994826	0.014438	80
12.2	0.99697	0.005502	66	0.996938	0.007722	67	0.998074	0.006119	77			12.2	0.996109	0.011132	73	0.997392	0.016996	80
12.3	0.997575	0.00614	66	0.99712	0.008135	67	0.998763	0.005859	77			12.3	0.995738	0.010011	73	0.997202	0.014509	80
12.4	0.997502	0.005606	66	0.996843	0.007152	67	0.999132	0.005058	77			12.4	0.996507	0.011524	73	0.995013	0.010702	80
12.5	0.997151	0.005506	66	0.99553	0.006961	67	0.99854	0.004743	77			12.5	0.997815	0.010478	73	0.99453	0.007424	80
12.6	0.996903	0.005411	66	0.995407	0.007258	67	0.998341	0.004952	77			12.6	0.999177	0.018685	73	0.994612	0.007146	80
12.7	0.996773	0.005315	66	0.996026	0.006676	67	0.998664	0.005331	77			12.7	0.995569	0.010332	73	0.995919	0.007676	80
12.8	0.996859	0.00469	66	0.997835	0.007008	67	0.999194	0.005113	77			12.8	0.998162	0.018413	73	0.997667	0.010282	80
12.9	0.996828	0.004485	66	0.998502	0.006613	67	0.999127	0.005206	77			12.9	0.996979	0.013605	73	0.99818	0.012432	80
13	0.997396	0.005173	66	0.997979	0.005675	67	0.998942	0.005024	77			13	0.994461	0.012251	73	0.996939	0.012184	80
13.1	0.997552	0.005505	66	0.99828	0.005137	67	0.998827	0.004937	77			13.1	0.995149	0.012365	73	0.997012	0.010808	80
13.2	0.997658	0.005862	66	0.998011	0.005632	67	0.998958	0.004262	77			13.2	0.99758	0.016361	73	0.997046	0.010033	80
13.3	0.998199	0.006033	66	0.997832	0.006299	67	0.999126	0.004105	77			13.3	0.998507	0.01637	73	0.99702	0.01178	80
13.4	0.998604	0.00524	66	0.998679	0.007653	67	0.999106	0.004315	77			13.4	0.99722	0.010513	73	0.996289	0.010165	80
13.5	0.998508	0.00539	66	0.999521	0.006637	67	0.999147	0.003812	77			13.5	0.999351	0.015264	73	1.0015	0.023502	80
13.6	0.997949	0.004883	66	0.999566	0.006052	67	0.999431	0.004173	77			13.6	1.00138	0.018869	73	1.00139	0.023461	80
13.7	0.997597	0.004319	66	0.999329	0.005609	67	0.999585	0.004573	77			13.7	1.00117	0.015216	73	0.997308	0.010793	80
13.8	0.997361	0.004462	66	0.99953	0.00518	67	0.999596	0.00461	77			13.8	1.00001	0.0101	73	0.996782	0.007911	80
13.9	0.997541	0.005619	66	0.999341	0.006066	67	1.00027	0.005773	77			13.9	1.00126	0.008586	73	0.999511	0.013587	80
14	0.997136	0.006003	66	1.00019	0.006298	67	1.00086	0.006213	77			14	0.999246	0.01199	73	0.99979	0.014779	80
14.1	0.99717	0.005859	66	1.0011	0.007297	67	1.00117	0.00758	77			14.1	0.999378	0.009211	73	0.999931	0.012394	80
14.2	0.99733	0.005426	66	1.00172	0.008	67	1.00073	0.007823	77			14.2	1.00153	0.013914	73	1.00136	0.015816	80
14.3	0.997269	0.005064	66	1.00142	0.007448	67	1.00048	0.007195	77			14.3	0.999968	0.012479	73	1.00226	0.024884	80
14.4	0.997742	0.004954	66	1.00177	0.008505	67	0.999945	0.006527	77			14.4	0.998519	0.009741	73	0.998245	0.0181	80
14.5	0.998962	0.005591	66	1.00098	0.008303	67	0.999163	0.00526	77			14.5	0.99808	0.011115	73	0.997037	0.012024	80
14.6	1.00004	0.00564	66	1.00027	0.007897	67	0.998662	0.005162	77			14.6	0.997178	0.012977	73	0.998946	0.009378	80
14.7	1.00049	0.006409	66	0.999636	0.008895	67	0.999005	0.005252	77			14.7	0.998466	0.015119	73	1.00296	0.019553	80
14.8	1.00087	0.007044	66	0.999532	0.008056	67	0.999704	0.005489	77			14.8	0.998847	0.013208	73	1.00297	0.020803	80
14.9	1.00077	0.006639	66	1.00073	0.0075	67	1.00137	0.005762	77			14.9	0.998221	0.012065	73	1.00019	0.012981	80
15	1.00095	0.006217	66	1.00052	0.005825	67	1.00183	0.00617	77			15	0.99789	0.01147	73	0.997913	0.008457	80
15.1	1.00101	0.005914	66	1.00064	0.006471	67	1.00156	0.005071	77			15.1	1.00321	0.014084	73	0.999068	0.010292	80
15.2	1.00079	0.00504	66	1.00045	0.009159	67	1.00083	0.004523	77			15.2	1.00597	0.020135	73	0.998356	0.014836	80
15.3	1.0009	0.004914	66	1.00035	0.010209	67	1.00002	0.005871	77			15.3	1.00584	0.019581	73	0.997181	0.010734	80
15.4	1.00116	0.005041	66	1.00122	0.011078	67	0.999853	0.006795	77			15.4	1.00804	0.016278	73	0.997803	0.010609	80
15.5	1.0015	0.005527	66	1.00218	0.011498	67	0.99913	0.007002	77			15.5	1.00936	0.018004	73	1.00422	0.016876	80
15.6	1.00077	0.005232	66	1.00304	0.007922	67	0.999276	0.007228	77			15.6	1.00544	0.021404	73	1.00769	0.027706	80
15.7	1.00093	0.005472	66	1.00265	0.008014	67	0.999152	0.007269	77			15.7	1.00062	0.01364	73	1.00343	0.019484	80
15.8	1.00165	0.006142	66	1.00235	0.008209	67	1.00069	0.006994	77			15.8	1.00085	0.009243	73	1.00042	0.012217	80
15.9	1.00191	0.006214	66	1.00213	0.007776	67	1.00072	0.006392	77			15.9	0.999554	0.013566	73	0.999827	0.011846	80
16	1.00195	0.007153	66	1.00271	0.00969	67	1.00041	0.007209	77			16	0.99943	0.016394	73	1.00022	0.011154	80
16.1	1.00162	0.007645	66	1.0021	0.009005	67	1.00012	0.0069	77			16.1	1	0.017234	73	1.00161	0.010583	80
16.2	1.00165	0.007366	66	1.00174	0.0079	67	0.999825	0.005854	77			16.2	1.00008	0.015906	73	1.00506	0.015806	80
16.3	1.00086	0.005533	66	1.00194	0.006838	67	0.999439	0.0049	77			16.3	1.00012	0.012226	73	1.00431	0.015071	80
16.4	1.00174	0.006062	66	1.00213	0.006423	67	0.999934	0.004714	77			16.4	1.00023	0.013004	73	1.00191	0.013013	80
16.5	1.00169	0.007958	66	1.00351	0.006629	67	1.00058	0.004636	77			16.5	1.00191	0.016428	73	0.999906	0.010727	80
16.6	1.00161	0.008501	66	1.0033	0.006097	67	1.00096	0.004317	77			16.6	1.00201	0.018176	73	0.999076	0.009512	80
16.7	1.00163	0.008573	66	1.00245	0.005488	67	1.00157	0.004982	77			16.7	1.00059	0.016453	73	1.00004	0.008377	80
16.8	1.00196	0.009009	66	1.00202	0.005917	67	1.0019	0.005896	77			16.8	1.00242	0.010453	73	1.00026	0.009828	80
16.9	1.0025	0.007988	66	1.00226	0.005716	67	1.0021	0.006176	77			16.9	1.00311	0.009475	73	1.00044	0.009352	80
17	1.00291	0.007312	66	1.0029	0.006591	67	1.00255	0.006222	77			17	1.00215	0.012299	73	1.00159	0.013067	80
17.1	1.00272	0.006721	66	1.00299	0.006762	67	1.00241	0.006003	77			17.1	1.00178	0.012062	73	0.999831	0.008741	80
17.2	1.00344	0.007584	66	1.00266	0.006605	67	1.00141	0.005208	77			17.2	1.00245	0.015125	73	0.99967	0.009675	80
17.3	1.00442	0.008666	66	1.00384	0.007768	67	1.00072	0.005569	77			17.3	1.00339	0.015983	73	1.00067	0.010614	80
17.4	1.00467	0.008933	66	1.00436	0.00765	67	0.999949	0.00652	77			17.4	1.00405	0.016108	73	1.00092	0.00855	80
17.5	1.00451	0.007946	66	1.00521	0.008158	67	0.999469	0.006037	77			17.5	1.00127	0.014271	73	1.00126	0.009101	80
17.6	1.00418	0.007326	66	1.00612	0.009404	67	0.999799	0.005773	77			17.6	1.0009	0.011135	73	1.0033	0.01237	80
17.7	1.00421	0.006685	66	1.00652	0.011313	67	0.999524	0.005207	77			17.7	1.00103	0.015033	73	1.00761	0.024378	80
17.8	1.00483	0.006989	66	1.00683	0.011614	67	0.999743	0.005745	77			17.8	1.00143	0.018249	73	1.0065	0.019218	80
17.9	1.0052	0.007047	66	1.0072	0.011531	67	1.00101	0.005876	77			17.9	0.999132	0.014433	73	1.00499	0.01236	80
18	1.00569	0.00693	66	1.00629	0.012261	67	1.00244	0.006508	77			18	0.999626	0.012469	73	1.0043	0.01511	80
18.1	1.00523	0.005733	66	1.00526	0.010943	67	1.00362	0.007148	77			18.1	1.00079	0.012089	73	1.0057	0.017265	80
18.2	1.00458	0.006437	66	1.00467	0.008268	67	1.00348	0.007707	77			18.2	1.00018	0.012375	73	1.00502	0.014949	80
18.3	1.00438	0.007711	66	1.00449	0.006962	67	1.00298	0.007301	77			18.3	1.0004	0.012259	73	1.00524	0.011872	80
18.4	1.00434	0.007662	66	1.00535	0.007456	67	1.00239	0.006139	77			18.4	1.001	0.014339	73	1.00666	0.014788	80
18.5	1.00411	0.007222	66	1.00211	0.00973	67	1.00149	0.004986	77			18.5	1.00656	0.017203	73	1.00684	0.012734	80
18.6	1.00407	0.007933	66	1.00199	0.008664	67	1.00084	0.004316	77			18.6	1.00848	0.014103	73	1.00524	0.00961	80
18.7	1.00491	0.008697	66	1.00276	0.008764	67	1.00035	0.004823	77			18.7	1.00729	0.019758	73	1.0052	0.012867	80
18.8	1.00556	0.00964	66	1.00371	0.009142	67	1.00137	0.00565	77			18.8	1.00399	0.015357	73	1.00555	0.012739	80
18.9	1.00642	0.010213	66	1.00496	0.009478	67	1.00181	0.005982	77			18.9	1.00318	0.014181	73	1.00528	0.012823	80
19	1.00816	0.010781	66	1.00547	0.009954	67	1.00261	0.007238	77			19	1.0032	0.011776	73	1.00629	0.023072	80
19.1	1.00725	0.010299	66	1.00491	0.009192	67	1.00288	0.006985	77			19.1	1.00482	0.022298	73	1.01165	0.033206	80
19.2	1.00549	0.007559	66	1.00549	0.010377	67	1.00334	0.006596	77			19.2	1.00838	0.024093	73	1.01206	0.027661	80
19.3	1.00486	0.0075	66	1.00617	0.010791	67	1.00318	0.005271	77			19.3	1.00607	0.019843	73	1.00706	0.016017	80
19.4	1.00528	0.00791	66	1.00565	0.011858	67	1.00347	0.005671	77			19.4	1.00617	0.012728	73	1.00596	0.011917	80
19.5	1.00642	0.009491	66	1.00513	0.012213	67	1.00255	0.005342	77			19.5	1.00979	0.028924	73	1.00815	0.011891	80
19.6	1.00684	0.009946	66	1.00542	0.011542	67	1.00282	0.006552	77			19.6	1.011	0.0233	73	1.00816	0.015365	80
19.7	1.00714	0.00944	66	1.00522	0.011066	67	1.00435	0.007526	77			19.7	1.01456	0.026592	73	1.00983	0.036561	80
19.8	1.00592	0.007881	66	1.00514	0.010855	67	1.00507	0.008891	77			19.8	1.00917	0.021896	73	1.01084	0.029672	80
19.9	1.00473	0.008859	66	1.00454	0.010821	67	1.00395	0.007685	77			19.9	1.00526	0.019731	73	1.00632	0.014412	80
20	1.00395	0.008772	66	1.00446	0.01076	67	1.00257	0.007211	77			20	1.00519	0.020255	73	1.00773	0.018876	80
20.1	1.00375	0.007674	66	1.00465	0.011289	67	1.00189	0.006747	77			20.1	1.00362	0.013342	73	1.01276	0.029622	80
20.2	1.00432	0.007972	66	1.0047	0.010723	67	1.00177	0.007266	77			20.2	1.00303	0.01191	73	1.01168	0.017763	80
20.3	1.00526	0.00934	66	1.00554	0.00969	67	1.00131	0.006901	77			20.3	1.00258	0.011888	73	1.01167	0.01616	80
20.4	1.00554	0.009309	66	1.00646	0.010066	67	1.00238	0.007033	77			20.4	1.00673	0.017777	73	1.01259	0.021759	80
20.5	1.00485	0.007676	66	1.0068	0.011303	67	1.00314	0.007904	77			20.5	1.01402	0.031653	73	1.0102	0.017855	80
20.6	1.00489	0.00755	66	1.00743	0.012483	67	1.00369	0.008772	77			20.6	1.01081	0.023206	73	1.00456	0.011763	80
20.7	1.00523	0.007098	66	1.00804	0.01365	67	1.00341	0.008813	77			20.7	1.00796	0.012501	73	1.00077	0.010961	80
20.8	1.00574	0.006585	66	1.00906	0.014453	67	1.00355	0.008789	77			20.8	1.00615	0.014941	73	1.00289	0.014386	80
20.9	1.00664	0.00753	66	1.00891	0.014824	67	1.00314	0.008172	77			20.9	1.00583	0.014645	73	1.01247	0.024983	80
21	1.00757	0.008477	66	1.00852	0.012637	67	1.00386	0.008372	77			21	1.008	0.018436	73	1.02126	0.040505	80
21.1	1.0068	0.008612	66	1.00744	0.011067	67	1.00474	0.009428	77			21.1	1.00549	0.016488	73	1.02029	0.039765	80
21.2	1.00615	0.009235	66	1.00695	0.010947	67	1.00529	0.010888	77			21.2	1.00054	0.01516	73	1.01552	0.024821	80
21.3	1.00632	0.009373	66	1.00663	0.010912	67	1.00416	0.011377	77			21.3	1.00226	0.010812	73	1.01323	0.022608	80
21.4	1.00623	0.009657	66	1.0062	0.010387	67	1.0045	0.011874	77			21.4	1.00631	0.018491	73	1.01402	0.027988	80
21.5	1.00618	0.010274	66	1.00672	0.01152	67	1.00407	0.011038	77			21.5	1.00439	0.01329	73	1.01154	0.01526	80
21.6	1.00522	0.008496	66	1.0074	0.012717	67	1.00369	0.010274	77			21.6	1.00192	0.01239	73	1.0093	0.012391	80
21.7	1.00483	0.008457	66	1.00681	0.010709	67	1.00286	0.009983	77			21.7	1.00314	0.014282	73	1.00977	0.018518	80
21.8	1.00537	0.009844	66	1.00633	0.01089	67	1.00251	0.009924	77			21.8	1.0033	0.015043	73	1.00842	0.015268	80
21.9	1.00549	0.010635	66	1.00673	0.011575	67	1.00382	0.011283	77			21.9	1.00497	0.014424	73	1.00484	0.011691	80
22	1.00535	0.010682	66	1.00781	0.012076	67	1.00489	0.013062	77			22	1.00445	0.018671	73	1.00423	0.010882	80
22.1	1.00472	0.010196	66	1.00873	0.012147	67	1.00433	0.012276	77			22.1	1.00523	0.016195	73	1.00606	0.01362	80
22.2	1.00452	0.010839	66	1.00948	0.014515	67	1.00463	0.01286	77			22.2	1.00654	0.01454	73	1.00779	0.01523	80
22.3	1.00481	0.010543	66	1.00978	0.015537	67	1.0049	0.011759	77			22.3	1.00684	0.018118	73	1.01089	0.022447	80
22.4	1.00531	0.011132	66	1.00907	0.015883	67	1.00416	0.010735	77			22.4	1.00912	0.018791	73	1.00959	0.019416	80
22.5	1.0059	0.01084	66	1.00837	0.014425	67	1.00452	0.010303	77			22.5	1.01036	0.018925	73	1.00484	0.009377	80
22.6	1.00678	0.011017	66	1.00845	0.014193	67	1.00407	0.009739	77			22.6	1.00942	0.019757	73	1.00381	0.009664	80
22.7	1.00823	0.01355	66	1.00934	0.01434	67	1.00462	0.016587	77			22.7	1.00647	0.016606	73	1.00604	0.011273	80
22.8	1.0103	0.015165	66	1.01021	0.013156	67	1.00482	0.017923	77			22.8	1.00634	0.01739	73	1.01219	0.027981	80
22.9	1.00966	0.014359	66	1.00982	0.014317	67	1.00374	0.017227	77			22.9	1.00954	0.017997	73	1.01529	0.030534	80
23	1.00844	0.012236	66	1.00932	0.014344	67	1.00342	0.023071	77			23	1.01162	0.02304	73	1.01423	0.019696	80
23.1	1.00869	0.012635	66	1.00962	0.013768	67	1.00289	0.022686	77			23.1	1.01135	0.020503	73	1.01095	0.013448	80
23.2	1.00884	0.011629	66	1.00906	0.012365	67	1.00358	0.025833	77			23.2	1.0113	0.018765	73	1.00842	0.011838	80
23.3	1.00799	0.011114	66	1.00926	0.012672	67	1.00457	0.026396	77			23.3	1.01015	0.019495	73	1.01024	0.016823	80
23.4	1.00745	0.012575	66	1.00954	0.013127	67	1.00519	0.027172	77			23.4	1.01125	0.020945	73	1.01097	0.017489	80
23.5	1.00747	0.012219	66	1.00985	0.013343	67	1.00532	0.027626	77			23.5	1.01398	0.029288	73	1.00864	0.011974	80
23.6	1.00826	0.012224	66	1.01052	0.015347	67	1.00548	0.02761	77			23.6	1.01113	0.023963	73	1.00583	0.010801	80
23.7	1.00969	0.011724	66	1.01102	0.0166	67	1.00517	0.027491	77			23.7	1.00677	0.017869	73	1.00602	0.016385	80
23.8	1.01038	0.012239	66	1.00969	0.015459	67	1.00493	0.028463	77			23.8	1.00847	0.015782	73	1.00745	0.013661	80
23.9	1.00862	0.012226	66	1.00887	0.013836	67	1.0054	0.03002	77			23.9	1.01556	0.024168	73	1.00746	0.016545	80
24	1.0073	0.010063	66	1.00846	0.012431	67	1.00553	0.033261	77			24	1.01741	0.032105	73	1.00901	0.016199	80
24.1	1.00631	0.008049	66	1.00729	0.011297	67	1.0058	0.032578	77			24.1	1.0122	0.019494	73	1.00996	0.015154	80
24.2	1.00659	0.008711	66	1.00697	0.011073	67	1.00539	0.03076	77			24.2	1.00865	0.020873	73	1.00776	0.014347	80
24.3	1.00715	0.010178	66	1.00797	0.012756	67	1.0053	0.029617	77			24.3	1.00985	0.019995	73	1.01152	0.021803	80
24.4	1.00754	0.012326	66	1.00895	0.015269	67	1.00486	0.028699	77			24.4	1.01515	0.02237	73	1.01646	0.026352	80
24.5	1.00744	0.013483	66	1.01041	0.015643	67	1.00417	0.02826	77			24.5	1.0139	0.025092	73	1.01647	0.0259	80
24.6	1.00787	0.014246	66	1.01133	0.016752	67	1.00415	0.028592	77			24.6	1.00982	0.021543	73	1.01579	0.020602	80
24.7	1.0079	0.01408	66	1.0099	0.015149	67	1.00354	0.028693	77			24.7	1.01056	0.018116	73	1.01138	0.015577	80
24.8	1.00659	0.010552	66	1.00883	0.014279	67	1.00299	0.027617	77			24.8	1.01118	0.020774	73	1.00889	0.018081	80
24.9	1.00646	0.009227	66	1.00869	0.013541	67	1.00324	0.027267	77			24.9	1.01321	0.023139	73	1.00959	0.016895	80
25	1.0069	0.009062	66	1.00862	0.01333	67	1.00405	0.027836	77			25	1.01657	0.027785	73	1.0117	0.022194	80
25.1	1.00723	0.009971	66	1.00863	0.014328	67	1.00483	0.029216	77			25.1	1.01626	0.024043	73	1.01548	0.022589	80
25.2	1.00806	0.011414	66	1.00944	0.016136	67	1.00496	0.028545	77			25.2	1.01303	0.021836	73	1.01673	0.023627	80
25.3	1.00866	0.012817	66	1.00983	0.016322	67	1.00498	0.030207	77			25.3	1.01309	0.021153	73	1.01543	0.025848	80
25.4	1.00874	0.012678	66	1.00938	0.015241	67	1.00501	0.029695	77			25.4	1.01227	0.02061	73	1.01231	0.015467	80
25.5	1.00934	0.013052	66	1.00984	0.016675	67	1.00472	0.028919	77			25.5	1.01259	0.022968	73	1.00987	0.014923	80
25.6	1.00924	0.01364	66	1.01023	0.017879	67	1.00507	0.027699	77			25.6	1.01069	0.018501	73	1.00787	0.014201	80
25.7	1.00946	0.013125	66	1.0095	0.016288	67	1.00608	0.027219	77			25.7	1.00985	0.013817	73	1.00799	0.018995	80
25.8	1.00909	0.012385	66	1.00932	0.015931	67	1.00711	0.027712	77			25.8	1.00841	0.020489	73	1.01111	0.021032	80
25.9	1.00717	0.010083	66	1.00864	0.015536	67	1.00752	0.028445	77			25.9	1.00558	0.016604	73	1.00788	0.016779	80
26	1.00563	0.010176	66	1.00964	0.016132	67	1.00681	0.028868	77			26	1.00812	0.016296	73	1.00634	0.014045	80
26.1	1.00532	0.010738	66	1.00994	0.016995	67	1.00531	0.028229	77			26.1	1.00801	0.01665	73	1.01061	0.018783	80
26.2	1.00493	0.010172	66	1.00891	0.017273	67	1.00599	0.028358	77			26.2	1.00876	0.0189	73	1.01656	0.028743	80
26.3	1.00494	0.009933	66	1.00818	0.017555	67	1.00615	0.028438	77			26.3	1.01252	0.022708	73	1.01766	0.027798	80
26.4	1.0053	0.010302	66	1.00836	0.016086	67	1.00623	0.028102	77			26.4	1.01686	0.027368	73	1.01425	0.022896	80
26.5	1.00548	0.009923	66	1.00905	0.016948	67	1.00649	0.028642	77			26.5	1.01516	0.021678	73	1.01707	0.040813	80
26.6	1.00567	0.010853	66	1.00842	0.01386	67	1.00685	0.030571	77			26.6	1.01239	0.020133	73	1.01749	0.028412	80
26.7	1.00676	0.012897	66	1.00845	0.014972	67	1.00707	0.030907	77			26.7	1.00642	0.019131	73	1.01292	0.020342	80
26.8	1.00776	0.013355	66	1.00966	0.017044	67	1.00628	0.030496	77			26.8	1.00446	0.015158	73	1.00911	0.014299	80
26.9	1.00911	0.013985	66	1.01034	0.016661	67	1.00582	0.029856	77			26.9	1.00696	0.01629	73	1.0123	0.02133	80
27	1.00964	0.015368	66	1.00957	0.016074	67	1.00583	0.030333	77			27	1.00851	0.017043	73	1.01697	0.033667	80
27.1	1.00984	0.015994	66	1.00936	0.014469	67	1.00686	0.031582	77			27.1	1.01019	0.017207	73	1.01722	0.03109	80
27.2	1.01056	0.01607	66	1.0089	0.014498	67	1.00838	0.033601	77			27.2	1.00633	0.018404	73	1.01141	0.022389	80
27.3	1.00999	0.013957	66	1.00893	0.015508	67	1.00732	0.033105	77			27.3	1.00676	0.017037	73	1.01399	0.019797	80
27.4	1.01008	0.014856	66	1.01022	0.017384	67	1.00628	0.030783	77			27.4	1.01085	0.023384	73	1.02044	0.030565	80
27.5	1.00948	0.014111	66	1.01022	0.016321	67	1.00534	0.029474	77			27.5	1.01629	0.021426	73	1.02018	0.029041	80
27.6	1.00854	0.012892	66	1.01002	0.01579	67	1.00455	0.029988	77			27.6	1.01659	0.02772	73	1.02079	0.030426	80
27.7	1.00735	0.012912	66	1.01092	0.016534	67	1.00446	0.030957	77			27.7	1.01507	0.025527	73	1.02139	0.027787	80
27.8	1.0075	0.012464	66	1.01165	0.017531	67	1.00577	0.031149	77			27.8	1.01758	0.022727	73	1.0184	0.021719	80
27.9	1.00835	0.012545	66	1.01147	0.017005	67	1.00596	0.031152	77			27.9	1.01535	0.023749	73	1.0145	0.016936	80
28	1.00909	0.013584	66	1.01265	0.018687	67	1.00727	0.031772	77			28	1.00975	0.020153	73	1.01204	0.017583	80
28.1	1.00845	0.013473	66	1.01268	0.017303	67	1.00787	0.031115	77			28.1	1.00889	0.018438	73	1.01462	0.019264	80
28.2	1.00874	0.014708	66	1.01259	0.017947	67	1.00772	0.030852	77			28.2	1.01499	0.026794	73	1.01678	0.023923	80
28.3	1.00861	0.015146	66	1.01174	0.017191	67	1.00732	0.030436	77			28.3	1.01744	0.032146	73	1.01647	0.034555	80
28.4	1.0071	0.013231	66	1.01242	0.020408	67	1.00723	0.029906	77			28.4	1.00963	0.017451	73	1.01682	0.031486	80
28.5	1.00592	0.010321	66	1.01322	0.022457	67	1.00572	0.028825	77			28.5	1.01181	0.020775	73	1.01712	0.031683	80
28.6	1.00551	0.009163	66	1.01257	0.019739	67	1.00522	0.028784	77			28.6	1.01699	0.021521	73	1.01516	0.025026	80
28.7	1.00613	0.009352	66	1.01009	0.016133	67	1.00553	0.02971	77			28.7	1.01262	0.020727	73	1.01639	0.027185	80
28.8	1.00625	0.009176	66	1.00872	0.015077	67	1.00465	0.029766	77			28.8	1.01285	0.02029	73	1.01573	0.029971	80
28.9	1.0065	0.010013	66	1.00822	0.014161	67	1.00331	0.029803	77			28.9	1.01603	0.030021	73	1.01813	0.022355	80
29	1.00761	0.012038	66	1.00859	0.014972	67	1.00377	0.030411	77			29	1.01346	0.023777	73	1.02879	0.036037	80
29.1	1.00838	0.012693	66	1.0098	0.016354	67	1.00362	0.030648	77			29.1	1.01139	0.027216	73	1.02485	0.039281	80
29.2	1.00931	0.012613	66	1.0111	0.019106	67	1.00479	0.030351	77			29.2	1.0134	0.023296	73	1.0187	0.024759	80
29.3	1.0108	0.012786	66	1.01125	0.020942	67	1.00554	0.031112	77			29.3	1.01395	0.020486	73	1.02005	0.026304	80
29.4	1.01039	0.012623	66	1.00888	0.018949	67	1.00559	0.03167	77			29.4	1.01281	0.020626	73	1.02014	0.028354	80
29.5	1.01021	0.011976	66	1.00825	0.015386	67	1.00624	0.033072	77			29.5	1.01284	0.020939	73	1.01476	0.019905	80
29.6	1.01028	0.014465	66	1.00782	0.014694	67	1.00573	0.032884	77			29.6	1.00821	0.018562	73	1.01369	0.021742	80
29.7	1.00911	0.013752	66	1.00863	0.013781	67	1.00623	0.033903	77			29.7	1.01306	0.024783	73	1.01316	0.018372	80
29.8	1.00873	0.014182	66	1.00934	0.014348	67	1.0074	0.035467	77			29.8	1.01998	0.03162	73	1.01652	0.023058	80
29.9	1.00732	0.013137	66	1.00922	0.015086	67	1.00736	0.035651	77			29.9	1.01526	0.028568	73	1.01586	0.025306	80
30	1.00634	0.012535	66	1.00988	0.016596	67	1.00621	0.033741	77			30	1.01258	0.021162	73	1.01424	0.018866	80
30.1	1.00664	0.012721	66	1.0102	0.018166	67	1.0049	0.031892	77			30.1	1.01422	0.021675	73	1.01422	0.022596	80
30.2	1.0056	0.011775	66	1.01054	0.01892	67	1.00437	0.031183	77			30.2	1.01425	0.025898	73	1.01565	0.019773	80
30.3	1.00493	0.012024	66	1.01099	0.018627	67	1.00337	0.031165	77			30.3	1.01271	0.025221	73	1.01593	0.022633	80
30.4	1.0033	0.012538	66	1.01114	0.019123	67	1.00356	0.031946	77			30.4	1.01309	0.019876	73	1.01897	0.021918	80
30.5	1.00371	0.012283	66	1.01256	0.019796	67	1.00439	0.032328	77			30.5	1.01316	0.024881	73	1.02367	0.029165	80
30.6	1.00397	0.01153	66	1.01295	0.020652	67	1.00507	0.033323	77			30.6	1.01034	0.024965	73	1.02079	0.030058	80
30.7	1.0043	0.011964	66	1.01154	0.019305	67	1.00599	0.033847	77			30.7	1.00822	0.018924	73	1.01462	0.019951	80
30.8	1.00451	0.012372	66	1.01064	0.020095	67	1.00661	0.034123	77			30.8	1.01078	0.020461	73	1.01544	0.020686	80
30.9	1.00459	0.01422	66	1.01037	0.02149	67	1.00684	0.034697	77			30.9	1.01191	0.023325	73	1.01741	0.040537	80
31	1.00543	0.016043	66	1.01044	0.023129	67	1.0073	0.034297	77			31	1.01431	0.025176	73	1.01321	0.027688	80
31.1	1.00556	0.016887	66	1.00955	0.021771	67	1.00718	0.034598	77			31.1	1.01425	0.025305	73	1.01639	0.025741	80
31.2	1.00503	0.01688	66	1.00832	0.020534	67	1.00605	0.031689	77			31.2	1.01627	0.022108	73	1.01827	0.026444	80
31.3	1.00424	0.014679	66	1.00887	0.019742	67	1.00585	0.029227	77			31.3	1.01428	0.024778	73	1.0133	0.016357	80
31.4	1.00309	0.012911	66	1.00938	0.019287	67	1.00594	0.029267	77			31.4	1.01238	0.021006	73	1.00983	0.020115	80
31.5	1.00328	0.014924	66	1.00946	0.018383	67	1.00589	0.029443	77			31.5	1.01051	0.015775	73	1.00931	0.016569	80
31.6	1.00411	0.015599	66	1.00932	0.017771	67	1.00546	0.029978	77			31.6	1.0095	0.01852	73	1.01161	0.019297	80
31.7	1.00546	0.014929	66	1.01092	0.019528	67	1.00718	0.030743	77			31.7	1.00798	0.022478	73	1.01195	0.019743	80
31.8	1.00779	0.017872	66	1.01074	0.018908	67	1.00737	0.03069	77			31.8	1.00716	0.02118	73	1.02019	0.032048	80
31.9	1.00852	0.016876	66	1.01178	0.019279	67	1.00707	0.030899	77			31.9	1.01133	0.022393	73	1.03099	0.048209	80
32	1.00874	0.015721	66	1.0124	0.020806	67	1.00764	0.031691	77			32	1.01068	0.023987	73	1.02564	0.036266	80
32.1	1.01045	0.016494	66	1.01293	0.021819	67	1.00855	0.032392	77			32.1	1.01303	0.019586	73	1.01747	0.028742	80
32.2	1.0116	0.017363	66	1.01204	0.019725	67	1.00845	0.032516	77			32.2	1.01758	0.027764	73	1.02138	0.03191	80
32.3	1.01112	0.017837	66	1.01045	0.015747	67	1.00763	0.032668	77			32.3	1.02167	0.023962	73	1.023	0.034201	80
32.4	1.01117	0.016361	66	1.0086	0.014723	67	1.00692	0.032803	77			32.4	1.02064	0.025726	73	1.02228	0.038712	80
32.5	1.01041	0.014273	66	1.00869	0.015652	67	1.00625	0.0336	77			32.5	1.01909	0.027106	73	1.02285	0.038638	80
32.6	1.00918	0.012712	66	1.00842	0.013952	67	1.00562	0.034078	77			32.6	1.01745	0.026177	73	1.01795	0.02422	80
32.7	1.00873	0.012483	66	1.00748	0.013276	67	1.00438	0.03406	77			32.7	1.01595	0.023125	73	1.01816	0.02029	80
32.8	1.0079	0.012086	66	1.00756	0.014047	67	1.00381	0.033404	77			32.8	1.011	0.022804	73	1.01784	0.020441	80
32.9	1.00757	0.011642	66	1.00815	0.014909	67	1.00249	0.031652	77			32.9	1.00674	0.01748	73	1.01544	0.018947	80
33	1.00805	0.012616	66	1.00877	0.015456	67	1.00282	0.031941	77			33	1.01017	0.02247	73	1.01756	0.018341	80
33.1	1.0079	0.012409	66	1.00956	0.017111	67	1.00331	0.032423	77			33.1	1.01086	0.020042	73	1.01709	0.031443	80
33.2	1.00773	0.011965	66	1.01066	0.017609	67	1.00322	0.032487	77			33.2	1.01128	0.021149	73	1.02068	0.034088	80
33.3	1.00835	0.013281	66	1.01105	0.01716	67	1.00364	0.032183	77			33.3	1.01225	0.023732	73	1.02144	0.032768	80
33.4	1.00855	0.014862	66	1.01107	0.016716	67	1.00357	0.030789	77			33.4	1.01678	0.029428	73	1.01734	0.023829	80
33.5	1.00946	0.017677	66	1.01164	0.017614	67	1.00313	0.030471	77			33.5	1.01732	0.031091	73	1.01693	0.026241	80
33.6	1.01034	0.018267	66	1.00975	0.017013	67	1.00224	0.029973	77			33.6	1.01407	0.025004	73	1.01514	0.021534	80
33.7	1.00994	0.018474	66	1.00744	0.014434	67	1.00201	0.031131	77			33.7	1.01606	0.027182	73	1.01881	0.033701	80
33.8	1.00894	0.018358	66	1.00666	0.015042	67	1.00187	0.03221	77			33.8	1.01511	0.025009	73	1.01865	0.031402	80
33.9	1.00889	0.018629	66	1.00735	0.015383	67	1.00176	0.032532	77			33.9	1.00867	0.021772	73	1.02091	0.024479	80
34	1.00846	0.01572	66	1.00742	0.016301	67	1.00339	0.033265	77			34	1.00518	0.019828	73	1.01967	0.022026	80
34.1	1.0081	0.014481	66	1.00928	0.018568	67	1.00467	0.033314	77			34.1	1.00794	0.020456	73	1.01634	0.019254	80
34.2	1.00834	0.015655	66	1.00966	0.017639	67	1.00532	0.034237	77			34.2	1.01475	0.028671	73	1.01733	0.021238	80
34.3	1.00859	0.017098	66	1.00927	0.018033	67	1.00462	0.031753	77			34.3	1.01958	0.03574	73	1.01818	0.024464	80
34.4	1.00961	0.019122	66	1.00868	0.016966	67	1.00366	0.030611	77			34.4	1.02068	0.034026	73	1.01732	0.017633	80
34.5	1.00807	0.018269	66	1.00856	0.015278	67	1.00402	0.031358	77			34.5	1.01805	0.027741	73	1.02526	0.036861	80
34.6	1.00664	0.016942	66	1.00947	0.017236	67	1.00229	0.030241	77			34.6	1.02595	0.040065	73	1.02327	0.029222	80
34.7	1.00613	0.017698	66	1.01039	0.018841	67	1.00083	0.029879	77			34.7	1.02865	0.036218	73	1.0186	0.018968	80
34.8	1.00595	0.018919	66	1.01048	0.019732	67	1.00062	0.030711	77			34.8	1.02151	0.027569	73	1.01534	0.022375	80
34.9	1.00656	0.018572	66	1.01078	0.021961	67	1.001	0.030285	77			34.9	1.01358	0.02055	73	1.01801	0.032081	80
35	1.00704	0.017084	66	1.01026	0.023418	67	1.00145	0.030736	77			35	1.01348	0.027144	73	1.0158	0.027886	80
35.1	1.0064	0.01554	66	1.00941	0.022212	67	1.00243	0.030776	77			35.1	1.01451	0.019831	73	1.01276	0.016178	80
35.2	1.00611	0.015695	66	1.00789	0.019859	67	1.00178	0.030974	77			35.2	1.01167	0.019951	73	1.01647	0.025716	80
35.3	1.00659	0.016023	66	1.00705	0.016782	67	1.00159	0.032166	77			35.3	1.00753	0.024858	73	1.01523	0.02636	80
35.4	1.00713	0.015377	66	1.00714	0.015836	67	1.00196	0.032493	77			35.4	1.00974	0.017404	73	1.01421	0.023832	80
35.5	1.00773	0.016004	66	1.0081	0.017359	67	1.00141	0.032642	77			35.5	1.01449	0.019636	73	1.01835	0.025403	80
35.6	1.00665	0.014236	66	1.00799	0.0184	67	1.00079	0.032128	77			35.6	1.01365	0.020434	73	1.0256	0.035813	80
35.7	1.00611	0.01447	66	1.00734	0.016419	67	0.999922	0.031724	77			35.7	1.01079	0.022537	73	1.02757	0.035441	80
35.8	1.00683	0.015565	66	1.00779	0.016604	67	0.999599	0.03097	77			35.8	1.01037	0.018127	73	1.02626	0.031277	80
35.9	1.00637	0.01474	66	1.00862	0.017253	67	0.99942	0.030481	77			35.9	1.01266	0.019883	73	1.02603	0.042911	80
36	1.00615	0.015843	66	1.0093	0.018678	67	1.0003	0.030142	77			36	1.01034	0.021187	73	1.02534	0.033607	80
36.1	1.00677	0.017425	66	1.00853	0.018064	67	1.00077	0.030621	77			36.1	1.01048	0.023065	73	1.01849	0.026933	80
36.2	1.00652	0.018192	66	1.00901	0.018819	67	1.00247	0.031072	77			36.2	1.01298	0.02548	73	1.01445	0.016025	80
36.3	1.00394	0.013448	66	1.00922	0.018765	67	1.0024	0.030828	77			36.3	1.01568	0.027602	73	1.01723	0.026108	80
36.4	1.00231	0.010527	66	1.00976	0.0198	67	1.00226	0.031552	77			36.4	1.01009	0.024202	73	1.0171	0.025927	80
36.5	1.00092	0.009161	66	1.00881	0.020376	67	1.00169	0.031183	77			36.5	1.00705	0.017757	73	1.02078	0.030302	80
36.6	1.00084	0.009222	66	1.00841	0.019788	67	1.00067	0.031813	77			36.6	1.01712	0.027807	73	1.02453	0.041368	80
36.7	1.00246	0.011389	66	1.00858	0.020908	67	0.999879	0.031992	77			36.7	1.02393	0.040176	73	1.02117	0.030195	80
36.8	1.0031	0.013478	66	1.00927	0.020722	67	0.999987	0.032628	77			36.8	1.02144	0.028463	73	1.02117	0.025393	80
36.9	1.00442	0.015531	66	1.00774	0.019477	67	0.999795	0.033137	77			36.9	1.01907	0.026949	73	1.01869	0.0268	80
37	1.00491	0.014415	66	1.00706	0.018607	67	0.999641	0.032631	77			37	1.01481	0.02159	73	1.01727	0.019203	80
37.1	1.00541	0.014319	66	1.00601	0.017544	67	0.999204	0.032517	77			37.1	1.01648	0.024764	73	1.02376	0.029582	80
37.2	1.00504	0.014298	66	1.00627	0.017945	67	0.999042	0.032172	77			37.2	1.01779	0.024019	73	1.02855	0.045681	80
37.3	1.00463	0.013817	66	1.00746	0.019754	67	0.99904	0.033098	77			37.3	1.01633	0.022323	73	1.02524	0.035966	80
37.4	1.0043	0.014212	66	1.00734	0.020719	67	0.998327	0.032593	77			37.4	1.01729	0.026486	73	1.0234	0.026855	80
37.5	1.00392	0.014366	66	1.00662	0.021813	67	0.997794	0.03199	77			37.5	1.0179	0.028759	73	1.02046	0.025359	80
37.6	1.00399	0.014269	66	1.00706	0.021771	67	0.999087	0.032283	77			37.6	1.01675	0.022276	73	1.01725	0.022559	80
37.7	1.00332	0.014537	66	1.008	0.022337	67	1.00147	0.034124	77			37.7	1.01581	0.023124	73	1.01374	0.023766	80
37.8	1.00402	0.01478	66	1.00756	0.022996	67	1.00231	0.033589	77			37.8	1.02347	0.03905	73	1.01453	0.022453	80
37.9	1.00513	0.016191	66	1.00727	0.02181	67	1.00174	0.033587	77			37.9	1.02469	0.031304	73	1.01715	0.023913	80
38	1.00508	0.015618	66	1.007	0.019853	67	1.00211	0.03328	77			38	1.01763	0.02463	73	1.01783	0.025126	80
38.1	1.00469	0.013892	66	1.00793	0.018661	67	1.00212	0.032962	77			38.1	1.01297	0.024705	73	1.01517	0.021318	80
38.2	1.00489	0.015002	66	1.00923	0.019177	67	1.00147	0.033555	77			38.2	1.01371	0.021586	73	1.02016	0.026293	80
38.3	1.00512	0.014443	66	1.00969	0.01929	67	1.00035	0.033589	77			38.3	1.02143	0.032098	73	1.02546	0.035448	80
38.4	1.00438	0.014586	66	1.00794	0.016079	67	1.00009	0.0335	77			38.4	1.01753	0.026851	73	1.02472	0.027691	80
38.5	1.00501	0.016279	66	1.00769	0.014615	67	1.00018	0.033724	77			38.5	1.01753	0.029954	73	1.02114	0.022709	80
38.6	1.00592	0.018034	66	1.00777	0.016295	67	1.00014	0.03418	77			38.6	1.01707	0.026544	73	1.01849	0.024189	80
38.7	1.00773	0.020102	66	1.00712	0.016883	67	0.999779	0.033919	77			38.7	1.01665	0.023349	73	1.02398	0.036419	80
38.8	1.00859	0.020513	66	1.00566	0.01593	67	0.999506	0.034197	77			38.8	1.01939	0.020585	73	1.0213	0.035832	80
38.9	1.00778	0.018609	66	1.00514	0.014648	67	0.999417	0.034682	77			38.9	1.02216	0.033893	73	1.01928	0.03076	80
39	1.00811	0.018794	66	1.00512	0.015664	67	1.00013	0.034991	77			39	1.0223	0.029453	73	1.01772	0.031698	80
39.1	1.00764	0.019925	66	1.00537	0.016728	67	1.00074	0.035006	77			39.1	1.02063	0.024568	73	1.0151	0.022808	80
39.2	1.00816	0.02083	66	1.00573	0.017968	67	1.00195	0.03537	77			39.2	1.01738	0.022235	73	1.01883	0.031568	80
39.3	1.00821	0.01872	66	1.00619	0.018111	67	1.00186	0.034431	77			39.3	1.01776	0.029972	73	1.01685	0.026089	80
39.4	1.00823	0.01862	66	1.007	0.017437	67	1.00142	0.034387	77			39.4	1.01791	0.02367	73	1.0194	0.02466	80
39.5	1.0083	0.017858	66	1.00817	0.017638	67	1.00108	0.034568	77			39.5	1.01796	0.027493	73	1.017	0.023409	80
39.6	1.0087	0.018272	66	1.00967	0.018022	67	1.00005	0.033191	77			39.6	1.01841	0.025186	73	1.02088	0.025987	80
39.7	1.0088	0.018417	66	1.01061	0.018337	67	0.999743	0.033147	77			39.7	1.01546	0.025317	73	1.02884	0.029107	80
39.8	1.00892	0.017909	66	1.01005	0.019043	67	1.00036	0.033473	77			39.8	1.01517	0.023732	73	1.02361	0.031267	80
39.9	1.00896	0.017942	66	1.00849	0.018511	67	1.00007	0.032783	77			39.9	1.01791	0.028181	73	1.01843	0.020799	80
40	1.00865	0.018338	66	1.00775	0.018711	67	0.999934	0.032896	77			40	1.02284	0.033694	73	1.02128	0.025471	80
40.1	1.00835	0.019143	66	1.00715	0.01746	67	0.999978	0.03287	77			40.1	1.02265	0.027262	73	1.01848	0.022539	80
40.2	1.00666	0.016547	66	1.00724	0.015989	67	1	0.032877	77			40.2	1.01646	0.026446	73	1.01431	0.021609	80
40.3	1.00475	0.013708	66	1.00754	0.015796	67	1.00024	0.032758	77			40.3	1.01535	0.023842	73	1.01366	0.023445	80
40.4	1.00406	0.012007	66	1.00802	0.01688	67	1.00011	0.033231	77			40.4	1.01607	0.024349	73	1.01873	0.031088	80
40.5	1.00408	0.011347	66	1.00786	0.017895	67	1.00011	0.033482	77			40.5	1.01769	0.024703	73	1.022	0.037626	80
40.6	1.0054	0.012735	66	1.00748	0.018889	67	0.999474	0.033394	77			40.6	1.01629	0.025666	73	1.02111	0.035175	80
40.7	1.00533	0.013027	66	1.00695	0.017466	67	0.999986	0.034225	77			40.7	1.01678	0.025528	73	1.01544	0.029047	80
40.8	1.00498	0.013162	66	1.00833	0.01865	67	1.00099	0.034218	77			40.8	1.01992	0.022647	73	1.01276	0.021086	80
40.9	1.00477	0.014063	66	1.00972	0.020114	67	1.00177	0.034165	77			40.9	1.0173	0.026443	73	1.01951	0.027306	80
41	1.00554	0.0154	66	1.00982	0.019073	67	1.00174	0.033946	77			41	1.01533	0.025125	73	1.02257	0.029809	80
41.1	1.00645	0.015175	66	1.00847	0.017072	67	1.00166	0.033704	77			41.1	1.01919	0.02632	73	1.02134	0.026125	80
41.2	1.0077	0.015355	66	1.0087	0.017426	67	1.00076	0.033141	77			41.2	1.0232	0.036848	73	1.0197	0.023048	80
41.3	1.00808	0.015451	66	1.00868	0.017237	67	0.999578	0.032181	77			41.3	1.02169	0.027594	73	1.0211	0.026556	80
41.4	1.00862	0.016209	66	1.00875	0.017624	67	0.999221	0.03149	77			41.4	1.01809	0.027648	73	1.02062	0.024797	80
41.5	1.00969	0.017053	66	1.00766	0.017178	67	0.998581	0.032523	77			41.5	1.02034	0.022729	73	1.01449	0.01962	80
41.6	1.01017	0.018033	66	1.00677	0.016295	67	0.998255	0.032487	77			41.6	1.02303	0.028565	73	1.01485	0.016907	80
41.7	1.01056	0.019249	66	1.00555	0.014714	67	0.99842	0.033056	77			41.7	1.01641	0.023348	73	1.01801	0.024145	80
41.8	1.00897	0.018741	66	1.00438	0.013752	67	0.9989	0.033392	77			41.8	1.01798	0.026207	73	1.01569	0.025724	80
41.9	1.00906	0.019295	66	1.00506	0.014372	67	0.999124	0.033979	77			41.9	1.02574	0.035618	73	1.01297	0.023967	80
42	1.00798	0.019633	66	1.00535	0.015487	67	0.998959	0.034489	77			42	1.02929	0.037218	73	1.0219	0.033685	80
42.1	1.00606	0.017767	66	1.00493	0.015826	67	0.998889	0.034228	77			42.1	1.03162	0.039445	73	1.02588	0.032515	80
42.2	1.00389	0.013409	66	1.00551	0.015308	67	0.998822	0.03378	77			42.2	1.03177	0.035505	73	1.02219	0.028897	80
42.3	1.00346	0.012693	66	1.00582	0.016134	67	1.00044	0.033718	77			42.3	1.02821	0.036735	73	1.01812	0.021194	80
42.4	1.00385	0.013471	66	1.0051	0.014896	67	1.00186	0.034456	77			42.4	1.02882	0.041014	73	1.01713	0.017845	80
42.5	1.0049	0.013833	66	1.00576	0.015615	67	1.00211	0.034656	77			42.5	1.02722	0.034758	73	1.02026	0.024582	80
42.6	1.00593	0.013862	66	1.00593	0.016442	67	1.00201	0.034495	77			42.6	1.02322	0.027471	73	1.02507	0.045028	80
42.7	1.0065	0.014203	66	1.0068	0.016819	67	1.001	0.034715	77			42.7	1.01964	0.028258	73	1.02125	0.034931	80
42.8	1.00783	0.016236	66	1.00619	0.01715	67	1.00075	0.035073	77			42.8	1.017	0.026887	73	1.02376	0.025415	80
42.9	1.00782	0.017568	66	1.0065	0.017903	67	0.999133	0.035399	77			42.9	1.01606	0.020231	73	1.02857	0.030543	80
43	1.00886	0.02094	66	1.00547	0.016618	67	0.998442	0.036011	77			43	1.02107	0.025741	73	1.02509	0.027106	80
43.1	1.00945	0.022675	66	1.0046	0.014904	67	0.998418	0.036543	77			43.1	1.01837	0.026145	73	1.01981	0.023084	80
43.2	1.00969	0.022179	66	1.00483	0.014543	67	0.998679	0.0359	77			43.2	1.01186	0.022006	73	1.01665	0.021963	80
43.3	1.00859	0.020157	66	1.00453	0.014203	67	0.998243	0.035167	77			43.3	1.01391	0.019737	73	1.01826	0.023642	80
43.4	1.00777	0.018795	66	1.00494	0.015022	67	0.997907	0.034874	77			43.4	1.01836	0.02457	73	1.0189	0.026021	80
43.5	1.00725	0.019117	66	1.00518	0.01538	67	0.998922	0.034863	77			43.5	1.02024	0.02591	73	1.01923	0.023194	80
43.6	1.00768	0.019489	66	1.00438	0.01448	67	0.998859	0.034998	77			43.6	1.0189	0.028994	73	1.02375	0.029383	80
43.7	1.00822	0.020069	66	1.00355	0.014451	67	0.998022	0.035002	77			43.7	1.01932	0.036877	73	1.02049	0.02632	80
43.8	1.0074	0.019459	66	1.00347	0.014438	67	0.997447	0.035163	77			43.8	1.01541	0.031476	73	1.02196	0.032407	80
43.9	1.00505	0.015614	66	1.0048	0.015877	67	0.997258	0.034513	77			43.9	1.01384	0.022118	73	1.02052	0.033209	80
44	1.00385	0.015229	66	1.00536	0.016891	67	0.997686	0.034211	77			44	1.01855	0.028275	73	1.01324	0.021093	80
44.1	1.00333	0.016114	66	1.00518	0.017905	67	0.998641	0.034345	77			44.1	1.01744	0.02681	73	1.01662	0.024144	80
44.2	1.00202	0.015934	66	1.00428	0.015854	67	0.999674	0.033935	77			44.2	1.01265	0.025228	73	1.02012	0.023479	80
44.3	1.00145	0.015331	66	1.00368	0.01447	67	1.00031	0.034182	77			44.3	1.01197	0.029935	73	1.0166	0.022882	80
44.4	1.00182	0.015434	66	1.00329	0.014091	67	1.00012	0.033847	77			44.4	1.01555	0.027673	73	1.02027	0.027557	80
44.5	1.00218	0.01433	66	1.00371	0.014566	67	0.999918	0.033935	77			44.5	1.01985	0.032	73	1.02351	0.026642	80
44.6	1.00487	0.015657	66	1.00454	0.016004	67	0.999539	0.03327	77			44.6	1.01997	0.037087	73	1.02467	0.042447	80
44.7	1.00795	0.01848	66	1.0047	0.017178	67	0.999106	0.033245	77			44.7	1.01066	0.025435	73	1.01924	0.032257	80
44.8	1.00886	0.018917	66	1.00528	0.018921	67	0.999546	0.03374	77			44.8	1.0082	0.023219	73	1.01941	0.025398	80
44.9	1.00792	0.018197	66	1.00481	0.022308	67	0.99949	0.034112	77			44.9	1.00839	0.024137	73	1.01777	0.021131	80
45	1.00763	0.01913	66	1.00413	0.023025	67	1.00007	0.03401	77			45	1.01528	0.029119	73	1.01935	0.024323	80
45.1	1.00747	0.018892	66	1.00293	0.017604	67	0.998916	0.033402	77			45.1	1.01881	0.033054	73	1.02256	0.031902	80
45.2	1.00692	0.016806	66	1.00351	0.01609	67	0.99842	0.033083	77			45.2	1.02128	0.034698	73	1.02317	0.029969	80
45.3	1.00749	0.017065	66	1.00285	0.017085	67	0.998438	0.033192	77			45.3	1.02145	0.031139	73	1.02403	0.023241	80
45.4	1.00709	0.016946	66	1.00252	0.016327	67	0.997639	0.032928	77			45.4	1.01817	0.028041	73	1.02241	0.024653	80
45.5	1.00597	0.016441	66	1.00307	0.015543	67	0.997189	0.032869	77			45.5	1.01998	0.025825	73	1.02105	0.021075	80
45.6	1.00475	0.015839	66	1.00266	0.01572	67	0.997466	0.033975	77			45.6	1.01789	0.028739	73	1.02127	0.023452	80
45.7	1.00363	0.015423	66	1.00243	0.016059	67	0.998111	0.035411	77			45.7	1.01145	0.025409	73	1.02041	0.034439	80
45.8	1.00309	0.014181	66	1.00194	0.014134	67	0.998888	0.035164	77			45.8	1.01551	0.029037	73	1.02184	0.027451	80
45.9	1.00333	0.013602	66	1.00341	0.014559	67	0.999537	0.035789	77			45.9	1.01933	0.03232	73	1.02223	0.030437	80
46	1.00313	0.01223	66	1.00421	0.01593	67	1	0.035279	77			46	1.02162	0.031585	73	1.02152	0.025336	80
46.1	1.00267	0.01197	66	1.0046	0.016342	67	1.00031	0.034984	77			46.1	1.0172	0.030594	73	1.02476	0.030707	80
46.2	1.00249	0.012412	66	1.00391	0.015467	67	1.00085	0.034769	77			46.2	1.0129	0.026491	73	1.02436	0.032182	80
46.3	1.00231	0.013917	66	1.00391	0.015011	67	1.00132	0.035264	77			46.3	1.01282	0.027345	73	1.02637	0.026537	80
46.4	1.0035	0.015915	66	1.00354	0.015423	67	1.00068	0.035427	77			46.4	1.01771	0.034014	73	1.02358	0.028937	80
46.5	1.0053	0.01805	66	1.00263	0.014715	67	1.00077	0.035327	77			46.5	1.02266	0.032787	73	1.02234	0.026383	80
46.6	1.00527	0.017055	66	1.00158	0.014191	67	1.00099	0.03544	77			46.6	1.01965	0.028529	73	1.02111	0.032055	80
46.7	1.00546	0.017512	66	1.00132	0.014622	67	1.00036	0.035859	77			46.7	1.01678	0.034938	73	1.02096	0.027188	80
46.8	1.00466	0.018161	66	1.00199	0.015414	67	0.999349	0.03588	77			46.8	1.01906	0.031213	73	1.01699	0.022553	80
46.9	1.00415	0.019567	66	1.00363	0.017076	67	0.999132	0.036165	77			46.9	1.02008	0.034268	73	1.013	0.021508	80
47	1.00464	0.02061	66	1.00406	0.017831	67	0.999509	0.035964	77			47	1.02184	0.03078	73	1.0166	0.024596	80
47.1	1.00572	0.02119	66	1.00416	0.016886	67	0.999257	0.035581	77			47.1	1.02162	0.031265	73	1.02031	0.026752	80
47.2	1.00538	0.020533	66	1.00428	0.017248	67	0.999877	0.0358	77			47.2	1.02004	0.030974	73	1.0205	0.029009	80
47.3	1.00539	0.021168	66	1.00419	0.015701	67	0.999392	0.035278	77			47.3	1.01606	0.02787	73	1.02238	0.029244	80
47.4	1.00519	0.02049	66	1.00302	0.014595	67	0.998229	0.034671	77			47.4	1.01351	0.026728	73	1.01956	0.029641	80
47.5	1.00489	0.01949	66	1.00311	0.01625	67	0.997834	0.034396	77			47.5	1.01693	0.025936	73	1.01684	0.0244	80
47.6	1.00493	0.018613	66	1.00177	0.01546	67	0.998217	0.034546	77			47.6	1.01908	0.039022	73	1.02247	0.026487	80
47.7	1.0052	0.017559	66	1.00114	0.015657	67	0.999108	0.035887	77			47.7	1.01454	0.028935	73	1.02651	0.028712	80
47.8	1.00477	0.016734	66	1.00117	0.015208	67	0.998893	0.035985	77			47.8	1.01494	0.02889	73	1.02537	0.023092	80
47.9	1.00514	0.017634	66	1.00116	0.015941	67	0.998407	0.035854	77			47.9	1.01257	0.025712	73	1.02124	0.023489	80
48	1.00524	0.017775	66	1.00095	0.015923	67	0.997939	0.034019	77			48	1.00846	0.025443	73	1.02165	0.029473	80
48.1	1.0056	0.018382	66	1.0005	0.015333	67	0.997241	0.033029	77			48.1	1.0121	0.028083	73	1.01801	0.0231	80
48.2	1.00546	0.017779	66	1.00034	0.015382	67	0.997257	0.033875	77			48.2	1.01536	0.034132	73	1.01667	0.022528	80
48.3	1.00634	0.019277	66	1.00057	0.015357	67	0.99774	0.033644	77			48.3	1.01362	0.034536	73	1.01957	0.025815	80
48.4	1.00692	0.019512	66	1.0003	0.014778	67	0.998415	0.033347	77			48.4	1.01689	0.02961	73	1.02397	0.025825	80
48.5	1.0073	0.020611	66	1.00087	0.014433	67	0.998434	0.033399	77			48.5	1.0192	0.035657	73	1.023	0.031418	80
48.6	1.00745	0.019977	66	1.0012	0.015256	67	0.998411	0.03379	77			48.6	1.02	0.030399	73	1.0218	0.025535	80
48.7	1.00667	0.020291	66	1.00199	0.015955	67	0.998471	0.033853	77			48.7	1.02187	0.027504	73	1.02001	0.024525	80
48.8	1.00531	0.018928	66	1.00202	0.016496	67	0.998783	0.033713	77			48.8	1.01707	0.03044	73	1.01817	0.026295	80
48.9	1.00479	0.017448	66	1.003	0.017363	67	0.999979	0.034189	77			48.9	1.01157	0.028848	73	1.0175	0.025398	80
49	1.0036	0.016569	66	1.00342	0.017739	67	0.999497	0.03341	77			49	1.01361	0.024684	73	1.0223	0.026518	80
49.1	1.00312	0.018074	66	1.003	0.015815	67	0.998798	0.033263	77			49.1	1.01375	0.027603	73	1.02969	0.039364	80
49.2	1.00239	0.017612	66	1.00266	0.014385	67	0.998039	0.033069	77			49.2	1.01189	0.029215	73	1.03152	0.035986	80
49.3	1.00238	0.017167	66	1.00269	0.014108	67	0.996789	0.033192	77			49.3	1.01408	0.030765	73	1.02221	0.023996	80
49.4	1.00308	0.017755	66	1.00344	0.015015	67	0.99681	0.033908	77			49.4	1.01557	0.031081	73	1.01743	0.020719	80
49.5	1.00312	0.0187	66	1.00318	0.015985	67	0.996752	0.034394	77			49.5	1.01683	0.027356	73	1.01859	0.022013	80
49.6	1.0034	0.018645	66	1.00258	0.015654	67	0.99721	0.034616	77			49.6	1.01789	0.034811	73	1.02205	0.031902	80
49.7	1.00382	0.017447	66	1.00246	0.015478	67	0.997036	0.034651	77			49.7	1.01359	0.027723	73	1.02165	0.026154	80
49.8	1.00511	0.016881	66	1.00261	0.016081	67	0.996558	0.033802	77			49.8	1.01977	0.037069	73	1.02298	0.026649	80
49.9	1.0046	0.015675	66	1.00277	0.015979	67	0.996315	0.033143	77			49.9	1.02477	0.037835	73	1.0234	0.030765	80
50	1.00401	0.014299	66	1.00184	0.014842	67	0.996861	0.032906	77			50	1.01923	0.033355	73	1.02198	0.025744	80
50.1	1.00375	0.014732	66	1.00105	0.015094	67	0.997062	0.032956	77			50.1	1.01679	0.037023	73	1.02104	0.025786	80
50.2	1.00368	0.015376	66	1.00157	0.016197	67	0.997136	0.03259	77			50.2	1.01208	0.027618	73	1.01569	0.021708	80
50.3	1.00409	0.016454	66	1.00214	0.015643	67	0.997016	0.033073	77			50.3	1.01125	0.029588	73	1.01612	0.022441	80
50.4	1.00382	0.01451	66	1.00301	0.015943	67	0.996506	0.033225	77			50.4	1.01602	0.033879	73	1.02289	0.023544	80
50.5	1.00475	0.015369	66	1.00355	0.015352	67	0.996113	0.033797	77			50.5	1.01658	0.030755	73	1.02522	0.026358	80
50.6	1.0051	0.015452	66	1.00349	0.014997	67	0.995605	0.033787	77			50.6	1.01293	0.027013	73	1.02445	0.0269	80
50.7	1.00499	0.014815	66	1.00285	0.014678	67	0.995716	0.034759	77			50.7	1.01511	0.038492	73	1.02174	0.027405	80
50.8	1.00552	0.015101	66	1.00334	0.015881	67	0.995454	0.035213	77			50.8	1.02193	0.036278	73	1.01972	0.024861	80
50.9	1.00557	0.016118	66	1.0039	0.01707	67	0.995861	0.035118	77			50.9	1.02296	0.035126	73	1.01972	0.027715	80
51	1.005	0.016176	66	1.00372	0.016422	67	0.995477	0.034264	77			51	1.01741	0.030762	73	1.01841	0.030738	80
51.1	1.00491	0.015976	66	1.00365	0.014958	67	0.994973	0.03413	77			51.1	1.01608	0.028585	73	1.0207	0.026856	80
51.2	1.00428	0.015961	66	1.00364	0.014938	67	0.994599	0.027208	77			51.2	1.02141	0.025465	73	1.02449	0.031053	80
51.3	1.00219	0.014028	66	1.00382	0.015539	67	0.994909	0.025154	77			51.3	1.01633	0.026647	73	1.02119	0.03086	80
51.4	1.00002	0.01423	66	1.00317	0.015641	67	0.99463	0.022051	77			51.4	1.00828	0.031908	73	1.01609	0.023069	80
51.5	0.999887	0.015645	66	1.00362	0.015588	67	0.994897	0.021329	77			51.5	1.0131	0.029566	73	1.01969	0.024334	80
51.6	0.999597	0.015794	66	1.00282	0.016017	67	0.996418	0.020853	77			51.6	1.02036	0.036023	73	1.02192	0.02943	80
51.7	1.00006	0.015056	66	1.00267	0.016712	67	0.997241	0.02116	77			51.7	1.01599	0.031501	73	1.01763	0.02959	80
51.8	1.00033	0.014942	66	1.00138	0.015142	67	0.99747	0.021046	77			51.8	1.01794	0.033412	73	1.01879	0.029411	80
51.9	1.00099	0.014301	66	1.00049	0.016133	67	0.997192	0.021668	77			51.9	1.02111	0.036045	73	1.02164	0.028766	80
52	1.00193	0.014393	66	1.00051	0.017374	67	0.997607	0.022219	77			52	1.01988	0.035273	73	1.0255	0.032129	80
52.1	1.00312	0.015645	66	1.00105	0.018413	67	0.997683	0.02225	77			52.1	1.01853	0.030686	73	1.02902	0.034104	80
52.2	1.00413	0.016313	66	1.00177	0.019351	67	0.997288	0.021919	77			52.2	1.01923	0.028754	73	1.02264	0.024774	80
52.3	1.00463	0.016672	66	1.00256	0.019634	67	0.996824	0.021275	77			52.3	1.01535	0.027013	73	1.01976	0.022025	80
52.4	1.00525	0.017572	66	1.00301	0.020226	67	0.995896	0.020322	77			52.4	1.0123	0.02863	73	1.0218	0.026364	80
52.5	1.0055	0.015552	66	1.00351	0.022946	67	0.996155	0.020687	77			52.5	1.01025	0.025927	73	1.02153	0.028707	80
52.6	1.00617	0.015182	66	1.00324	0.022059	67	0.995411	0.021334	77			52.6	1.0108	0.030017	73	1.01844	0.026802	80
52.7	1.00594	0.015195	66	1.00218	0.019521	67	0.995182	0.022022	77			52.7	1.01519	0.033524	73	1.02166	0.029911	80
52.8	1.00453	0.014422	66	1.00106	0.016853	67	0.996001	0.022357	77			52.8	1.02104	0.034133	73	1.03205	0.034864	80
52.9	1.00338	0.014916	66	1.00065	0.015686	67	0.996868	0.023689	77			52.9	1.02083	0.029787	73	1.02983	0.038911	80
53	1.0033	0.017071	66	0.999527	0.014539	67	0.997409	0.024168	77			53	1.017	0.032501	73	1.01786	0.025828	80
53.1	1.00274	0.017245	66	0.999571	0.014857	67	0.996265	0.022709	77			53.1	1.01459	0.028655	73	1.02035	0.032553	80
53.2	1.00137	0.015352	66	0.999688	0.014883	67	0.995607	0.02196	77			53.2	1.01486	0.03006	73	1.02968	0.039923	80
53.3	0.999915	0.013457	66	1.00103	0.015005	67	0.995701	0.022659	77			53.3	1.0112	0.027567	73	1.03021	0.038653	80
53.4	0.999579	0.012928	66	1.0021	0.015395	67	0.995949	0.023883	77			53.4	1.01102	0.027615	73	1.02819	0.038606	80
53.5	1.00106	0.014302	66	1.00259	0.015729	67	0.996444	0.024025	77			53.5	1.0131	0.038603	73	1.02759	0.036256	80
53.6	1.00232	0.015048	66	1.00277	0.015596	67	0.996998	0.02363	77			53.6	1.01114	0.031067	73	1.03198	0.046298	80
53.7	1.00291	0.015179	66	1.0036	0.016117	67	0.997572	0.024312	77			53.7	1.01168	0.028667	73	1.0281	0.030448	80
53.8	1.00327	0.015056	66	1.00437	0.016097	67	0.998515	0.02435	77			53.8	1.01406	0.028947	73	1.02798	0.030336	80
53.9	1.00377	0.014207	66	1.00348	0.015773	67	0.998482	0.023992	77			53.9	1.01467	0.030438	73	1.03312	0.046959	80
54	1.00426	0.015014	66	1.00401	0.015895	67	0.998698	0.023614	77			54	1.01174	0.031258	73	1.0251	0.03482	80
54.1	1.00438	0.014968	66	1.00372	0.016465	67	0.998703	0.023332	77			54.1	1.01333	0.029374	73	1.01884	0.027813	80
54.2	1.00368	0.01547	66	1.00398	0.018266	67	0.999491	0.024093	77			54.2	1.01973	0.031959	73	1.02593	0.04224	80
54.3	1.00224	0.015735	66	1.00472	0.020944	67	0.999896	0.025543	77			54.3	1.01781	0.033163	73	1.0265	0.036956	80
54.4	1.00142	0.016269	66	1.00448	0.022592	67	0.999447	0.024696	77			54.4	1.01544	0.028102	73	1.02289	0.030774	80
54.5	1.0014	0.016554	66	1.00361	0.020414	67	0.998827	0.024859	77			54.5	1.01839	0.035885	73	1.024	0.028194	80
54.6	1.00221	0.017583	66	1.00411	0.018468	67	0.998483	0.026011	77			54.6	1.01519	0.032195	73	1.02758	0.032228	80
54.7	1.00276	0.018583	66	1.00443	0.016383	67	0.99833	0.02654	77			54.7	1.01047	0.029336	73	1.02592	0.029	80
54.8	1.0024	0.017932	66	1.00402	0.016564	67	0.997555	0.026547	77			54.8	1.01056	0.028347	73	1.02224	0.026981	80
54.9	1.00237	0.017657	66	1.00298	0.01568	67	0.997474	0.027206	77			54.9	1.01367	0.028374	73	1.01962	0.026395	80
55	1.00232	0.017198	66	1.00395	0.018325	67	0.997309	0.027606	77			55	1.01528	0.030627	73	1.01758	0.027868	80
55.1	1.0017	0.016828	66	1.00461	0.018725	67	0.996422	0.027609	77			55.1	1.01874	0.031273	73	1.01852	0.027272	80
55.2	1.00082	0.016493	66	1.00465	0.018438	67	0.995175	0.025783	77			55.2	1.01638	0.030102	73	1.01828	0.024592	80
55.3	1.00069	0.016815	66	1.00492	0.018344	67	0.994983	0.024856	77			55.3	1.00611	0.029548	73	1.01441	0.022549	80
55.4	1.00057	0.016622	66	1.00527	0.018426	67	0.995173	0.024504	77			55.4	1.00846	0.027046	73	1.01219	0.022589	80
55.5	1.00097	0.016396	66	1.00466	0.018646	67	0.995273	0.023432	77			55.5	1.01351	0.028007	73	1.017	0.022215	80
55.6	1.00084	0.016935	66	1.00347	0.020036	67	0.995655	0.023429	77			55.6	1.01518	0.030786	73	1.01926	0.026224	80
55.7	1.00106	0.017393	66	1.0019	0.020183	67	0.995962	0.023703	77			55.7	1.02005	0.040199	73	1.02673	0.040508	80
55.8	1.00138	0.01718	66	1.00065	0.019668	67	0.996347	0.024328	77			55.8	1.02321	0.04635	73	1.02609	0.043491	80
55.9	1.00086	0.015925	66	0.999456	0.020381	67	0.995783	0.02183	77			55.9	1.01869	0.033552	73	1.01956	0.028003	80
56	1.00134	0.01585	66	0.99804	0.019017	67	0.995522	0.02168	77			56	1.01617	0.032415	73	1.01875	0.026341	80
56.1	1.00187	0.016788	66	0.997407	0.018207	67	0.995996	0.021742	77			56.1	1.01669	0.031934	73	1.0165	0.032938	80
56.2	1.00317	0.01785	66	0.997639	0.017939	67	0.99646	0.020659	77			56.2	1.01959	0.032751	73	1.02443	0.033915	80
56.3	1.00406	0.019052	66	0.996833	0.016866	67	0.9976	0.020957	77			56.3	1.01559	0.031503	73	1.03127	0.042659	80
56.4	1.00429	0.018398	66	0.996885	0.016569	67	0.998704	0.023067	77			56.4	1.01501	0.027582	73	1.02582	0.033167	80
56.5	1.00311	0.015876	66	0.998232	0.016562	67	0.999689	0.02627	77			56.5	1.02198	0.033251	73	1.02131	0.027055	80
56.6	1.00237	0.01483	66	0.999421	0.017063	67	0.999608	0.026766	77			56.6	1.01585	0.029498	73	1.01726	0.024023	80
56.7	1.00156	0.014029	66	1.00081	0.01686	67	0.999705	0.026062	77			56.7	1.01482	0.027498	73	1.01528	0.022525	80
56.8	1.00011	0.012682	66	1.00081	0.01454	67	0.999486	0.025349	77			56.8	1.02006	0.030827	73	1.02102	0.033722	80
56.9	0.999034	0.011703	66	0.999905	0.015581	67	0.998537	0.02436	77			56.9	1.02166	0.032897	73	1.02206	0.039381	80
57	0.998564	0.011124	66	0.998935	0.016888	67	0.997068	0.023641	77			57	1.02019	0.033898	73	1.01861	0.029867	80
57.1	0.998241	0.010952	66	0.998636	0.018447	67	0.997477	0.023627	77			57.1	1.01511	0.031406	73	1.01837	0.027558	80
57.2	0.998867	0.011988	66	0.999068	0.018896	67	0.99767	0.02368	77			57.2	1.01137	0.027258	73	1.01907	0.026666	80
57.3	0.999316	0.012985	66	0.998893	0.017833	67	0.998435	0.023808	77			57.3	1.01118	0.028954	73	1.01727	0.02258	80
57.4	1.00037	0.01265	66	0.998071	0.0174	67	0.998457	0.025045	77			57.4	1.01317	0.03362	73	1.01839	0.023763	80
57.5	1.00024	0.011985	66	0.997881	0.016701	67	0.998684	0.025129	77			57.5	1.01304	0.030313	73	1.01751	0.023225	80
57.6	0.999464	0.012146	66	0.997414	0.016504	67	0.998614	0.025612	77			57.6	1.01545	0.031866	73	1.019	0.025167	80
57.7	0.999165	0.013307	66	0.997037	0.016149	67	0.998729	0.026689	77			57.7	1.02028	0.036364	73	1.01593	0.025782	80
57.8	0.999178	0.014021	66	0.996003	0.014959	67	0.998486	0.027773	77			57.8	1.02579	0.043722	73	1.01235	0.025253	80
57.9	0.998766	0.015475	66	0.995712	0.014982	67	0.99768	0.027397	77			57.9	1.02456	0.037953	73	1.01571	0.024639	80
58	0.997911	0.015065	66	0.997049	0.015508	67	0.997296	0.027278	77			58	1.01963	0.035122	73	1.01568	0.023392	80
58.1	0.997911	0.015219	66	0.997812	0.016183	67	0.9975	0.026761	77			58.1	1.01608	0.035131	73	1.01545	0.021776	80
58.2	0.998957	0.015147	66	0.998442	0.017044	67	0.997526	0.027429	77			58.2	1.01684	0.036637	73	1.01248	0.022268	80
58.3	1.00056	0.014728	66	0.99892	0.019213	67	0.99659	0.027629	77			58.3	1.01404	0.030874	73	1.01207	0.022069	80
58.4	1.00251	0.015488	66	0.998651	0.019647	67	0.99657	0.028075	77			58.4	1.01254	0.029642	73	1.0135	0.023224	80
58.5	1.00401	0.016737	66	0.997751	0.018833	67	0.996243	0.02946	77			58.5	1.01726	0.035385	73	1.01549	0.027197	80
58.6	1.00452	0.017536	66	0.998139	0.018903	67	0.99636	0.029722	77			58.6	1.01482	0.032232	73	1.01569	0.024116	80
58.7	1.00425	0.017032	66	0.998105	0.018539	67	0.996626	0.029263	77			58.7	1.0171	0.039522	73	1.01461	0.023415	80
58.8	1.00321	0.016577	66	0.998426	0.019537	67	0.996874	0.030598	77			58.8	1.0253	0.043769	73	1.01252	0.024759	80
58.9	1.00293	0.016759	66	0.997836	0.020306	67	0.996545	0.027685	77			58.9	1.02441	0.040891	73	1.01153	0.022954	80
59	1.0039	0.017304	66	0.99683	0.018764	67	0.996598	0.025319	77			59	1.02292	0.040888	73	1.01658	0.029547	80
59.1	1.00479	0.018781	66	0.996926	0.018481	67	0.996925	0.02504	77			59.1	1.02123	0.039698	73	1.02082	0.028873	80
59.2	1.00484	0.019993	66	0.996736	0.017386	67	0.996318	0.023935	77			59.2	1.01745	0.03447	73	1.01632	0.021339	80
59.3	1.00514	0.021947	66	0.99587	0.016438	67	0.995212	0.023006	77			59.3	1.01106	0.032476	73	1.01463	0.022302	80
59.4	1.0041	0.022295	66	0.997115	0.016196	67	0.994611	0.022034	77			59.4	1.01428	0.037717	73	1.01293	0.022353	80
59.5	1.00256	0.022738	66	0.996855	0.015258	67	0.994249	0.021962	77			59.5	1.01412	0.035481	73	1.01428	0.020059	80
59.6	1.00138	0.020872	66	0.997903	0.015696	67	0.995169	0.022455	77			59.6	1.01854	0.035177	73	1.01755	0.024767	80
59.7	0.999966	0.020205	66	0.998413	0.015362	67	0.995258	0.022025	77			59.7	1.01623	0.037135	73	1.01592	0.023849	80
59.8	0.998504	0.018352	66	0.997509	0.015197	67	0.996176	0.022639	77			59.8	1.01297	0.034277	73	1.01395	0.024377	80
59.9	0.99834	0.01688	66	0.996395	0.015927	67	0.996109	0.023034	77			59.9	1.02307	0.040695	73	1.01693	0.025281	80
60	0.998026	0.015949	66	0.995907	0.015767	67	0.996601	0.02379	77			60	1.02692	0.040171	73	1.01629	0.023076	80
60.1	0.999147	0.014774	66	0.99656	0.016731	67	0.996674	0.023406	77			60.1	1.02318	0.037367	73	1.01737	0.022711	80
60.2	1.00008	0.015177	66	0.996574	0.016794	67	0.996497	0.023711	77			60.2	1.02154	0.038804	73	1.01864	0.027146	80
60.3	1.00038	0.015237	66	0.996225	0.015989	67	0.99625	0.022629	77			60.3	1.01863	0.03486	73	1.01608	0.024352	80
60.4	1.00113	0.014627	66	0.996133	0.015719	67	0.995567	0.022484	77			60.4	1.02596	0.038001	73	1.0168	0.031353	80
60.5	1.00242	0.013644	66	0.995121	0.015499	67	0.996408	0.023867	77			60.5	1.0246	0.038901	73	1.01757	0.02905	80
60.6	1.00361	0.013555	66	0.994911	0.015281	67	0.99668	0.024775	77			60.6	1.01877	0.036641	73	1.01569	0.03246	80
60.7	1.00401	0.013953	66	0.995364	0.015813	67	0.996866	0.026395	77			60.7	1.01959	0.039018	73	1.0184	0.031837	80
60.8	1.00312	0.013623	66	0.995409	0.015863	67	0.996931	0.026842	77			60.8	1.02135	0.043718	73	1.02253	0.038449	80
60.9	1.00242	0.013729	66	0.99629	0.016343	67	0.996213	0.026286	77			60.9	1.01832	0.035172	73	1.01629	0.028208	80
61	1.00102	0.013654	66	0.997337	0.016248	67	0.995871	0.026247	77			61	1.015	0.034167	73	1.01493	0.022958	80
61.1	1.00054	0.012845	66	0.997719	0.017018	67	0.996027	0.027786	77			61.1	1.02356	0.039938	73	1.02085	0.029611	80
61.2	0.999795	0.012537	66	0.997266	0.016657	67	0.996617	0.02893	77			61.2	1.0326	0.048615	73	1.01876	0.027769	80
61.3	0.999246	0.012718	66	0.997541	0.016358	67	0.996401	0.027923	77			61.3	1.02299	0.039803	73	1.01701	0.033591	80
61.4	0.999464	0.01271	66	0.997655	0.016382	67	0.996471	0.027531	77			61.4	1.01868	0.036796	73	1.0167	0.026652	80
61.5	1.00012	0.013171	66	0.998091	0.017233	67	0.99704	0.02708	77			61.5	1.02239	0.040638	73	1.02009	0.028534	80
61.6	1.00049	0.012221	66	0.998535	0.017688	67	0.997541	0.026837	77			61.6	1.02402	0.041022	73	1.02369	0.03822	80
61.7	1.00059	0.01169	66	0.998286	0.01881	67	0.997898	0.026581	77			61.7	1.02072	0.035844	73	1.02091	0.030183	80
61.8	1.00086	0.01164	66	0.998932	0.020871	67	0.99754	0.025803	77			61.8	1.01708	0.035656	73	1.0214	0.027084	80
61.9	1.00254	0.012483	66	0.998225	0.019163	67	0.997907	0.02608	77			61.9	1.01891	0.036972	73	1.02624	0.032136	80
62	1.00323	0.013391	66	0.997838	0.01727	67	0.997786	0.025357	77			62	1.01661	0.034525	73	1.01937	0.027014	80
62.1	1.00343	0.014462	66	0.998439	0.016832	67	0.997217	0.024323	77			62.1	1.01907	0.035944	73	1.01574	0.024277	80
62.2	1.00182	0.013431	66	0.999312	0.017263	67	0.996544	0.02372	77			62.2	1.02101	0.040506	73	1.01279	0.023824	80
62.3	1.00104	0.01317	66	0.999693	0.017519	67	0.995194	0.023076	77			62.3	1.02062	0.03756	73	1.01423	0.02338	80
62.4	1.00016	0.013214	66	1.00022	0.017189	67	0.994663	0.023738	77			62.4	1.02642	0.040361	73	1.0198	0.028882	80
62.5	0.99966	0.013774	66	1.00092	0.018295	67	0.994317	0.024938	77			62.5	1.02602	0.039591	73	1.01803	0.028114	80
62.6	1.0001	0.013838	66	1.00048	0.018386	67	0.994364	0.025933	77			62.6	1.02192	0.034399	73	1.01455	0.023771	80
62.7	1.00053	0.013989	66	1.00027	0.018395	67	0.994904	0.025966	77			62.7	1.02226	0.038655	73	1.01699	0.024223	80
62.8	1.00115	0.015012	66	0.999063	0.018437	67	0.994973	0.026687	77			62.8	1.01671	0.035931	73	1.01629	0.026333	80
62.9	1.0011	0.015881	66	0.998994	0.018941	67	0.995738	0.028291	77			62.9	1.02162	0.043719	73	1.01421	0.028146	80
63	1.00074	0.015333	66	0.999637	0.018696	67	0.996547	0.028448	77			63	1.02256	0.042311	73	1.01361	0.022894	80
63.1	0.999886	0.015007	66	0.998285	0.017828	67	0.996796	0.027674	77			63.1	1.02174	0.044764	73	1.01196	0.022926	80
63.2	1.00008	0.015363	66	0.998209	0.018611	67	0.995485	0.024453	77			63.2	1.01809	0.038391	73	1.01132	0.023926	80
63.3	0.99915	0.014404	66	0.997741	0.019444	67	0.995752	0.024749	77			63.3	1.01785	0.037675	73	1.00956	0.024669	80
63.4	0.998301	0.014146	66	0.997302	0.019763	67	0.995987	0.024553	77			63.4	1.01575	0.040494	73	1.01309	0.025906	80
63.5	0.998404	0.014848	66	0.996709	0.020389	67	0.996247	0.025364	77			63.5	1.02358	0.03922	73	1.01797	0.028374	80
63.6	0.998561	0.013756	66	0.997145	0.019563	67	0.99623	0.026412	77			63.6	1.02321	0.041838	73	1.01429	0.023005	80
63.7	0.998945	0.012758	66	0.996864	0.018305	67	0.995604	0.027378	77			63.7	1.01903	0.039132	73	1.01031	0.021002	80
63.8	0.999739	0.011803	66	0.996436	0.017758	67	0.995637	0.028867	77			63.8	1.02747	0.042234	73	1.01029	0.022371	80
63.9	1.0011	0.012854	66	0.996175	0.018665	67	0.996172	0.030597	77			63.9	1.02985	0.041178	73	1.01632	0.024363	80
64	1.00325	0.015111	66	0.995473	0.018808	67	0.996993	0.030668	77			64	1.02608	0.041113	73	1.01749	0.02773	80
64.1	1.00479	0.017411	66	0.995479	0.01919	67	0.997851	0.031859	77			64.1	1.03531	0.048335	73	1.01777	0.026315	80
64.2	1.00566	0.019808	66	0.996329	0.019285	67	0.998684	0.032105	77			64.2	1.02775	0.046152	73	1.01729	0.025516	80
64.3	1.00583	0.022085	66	0.996364	0.018285	67	0.998912	0.031983	77			64.3	1.01964	0.036735	73	1.01762	0.027483	80
64.4	1.00476	0.020062	66	0.997262	0.018318	67	0.998287	0.030001	77			64.4	1.02244	0.039383	73	1.01633	0.027473	80
64.5	1.00255	0.014991	66	0.997346	0.018008	67	0.996942	0.027233	77			64.5	1.02369	0.044167	73	1.0137	0.021353	80
64.6	1.00214	0.013484	66	0.996544	0.01825	67	0.996581	0.028068	77			64.6	1.02307	0.043821	73	1.01342	0.020618	80
64.7	1.00145	0.012593	66	0.996235	0.020264	67	0.996529	0.027975	77			64.7	1.02281	0.039545	73	1.01385	0.022488	80
64.8	0.999548	0.012491	66	0.99565	0.019233	67	0.996177	0.025963	77			64.8	1.02473	0.041287	73	1.01379	0.024856	80
64.9	0.998689	0.01355	66	0.995378	0.018156	67	0.995431	0.02491	77			64.9	1.02929	0.046027	73	1.01293	0.024348	80
65	0.998542	0.014549	66	0.996047	0.017756	67	0.994641	0.02387	77			65	1.02543	0.043189	73	1.01538	0.030128	80
65.1	0.998922	0.014843	66	0.996513	0.018044	67	0.993542	0.024392	77			65.1	1.02103	0.041259	73	1.01486	0.028054	80
65.2	0.998707	0.015349	66	0.996993	0.018735	67	0.992534	0.024071	77			65.2	1.02197	0.038734	73	1.01227	0.026045	80
65.3	0.998835	0.016183	66	0.998435	0.021296	67	0.992188	0.023469	77			65.3	1.01944	0.03627	73	1.01675	0.027441	80
65.4	0.999631	0.015948	66	0.998724	0.022026	67	0.992326	0.023065	77			65.4	1.02101	0.037561	73	1.01491	0.023287	80
65.5	0.999758	0.016246	66	0.998055	0.024243	67	0.993102	0.024266	77			65.5	1.02584	0.042355	73	1.0148	0.028902	80
65.6	1.00055	0.017751	66	0.998604	0.02625	67	0.993327	0.025411	77			65.6	1.03317	0.054016	73	1.01407	0.035176	80
65.7	1.00194	0.020465	66	0.996892	0.02219	67	0.99337	0.023712	77			65.7	1.02937	0.040214	73	1.01416	0.025591	80
65.8	1.00094	0.018339	66	0.99496	0.019924	67	0.995404	0.025132	77			65.8	1.02984	0.051713	73	1.01555	0.025894	80
65.9	0.999792	0.014544	66	0.994458	0.019833	67	0.995894	0.023919	77			65.9	1.03187	0.050132	73	1.02083	0.038162	80
66	0.999818	0.014137	66	0.994699	0.018747	67	0.995972	0.023793	77			66	1.02809	0.048135	73	1.02037	0.034294	80
66.1	0.99898	0.012928	66	0.995118	0.017767	67	0.995723	0.02494	77			66.1	1.02758	0.047677	73	1.01478	0.028476	80
66.2	0.997316	0.012259	66	0.995648	0.018244	67	0.994998	0.024454	77			66.2	1.0253	0.047719	73	1.01629	0.023583	80
66.3	0.995523	0.012437	66	0.995592	0.018509	67	0.994192	0.02484	77			66.3	1.03065	0.04326	73	1.01797	0.025498	80
66.4	0.995752	0.011805	66	0.995427	0.019421	67	0.993004	0.024285	77			66.4	1.03113	0.044813	73	1.01643	0.027025	80
66.5	0.99608	0.011731	66	0.995836	0.020544	67	0.99269	0.023503	77			66.5	1.02269	0.042921	73	1.01319	0.023634	80
66.6	0.996288	0.012334	66	0.996046	0.019686	67	0.992569	0.023876	77			66.6	1.02224	0.038809	73	1.01243	0.022646	80
66.7	0.997108	0.011708	66	0.996071	0.019901	67	0.992094	0.023494	77			66.7	1.02632	0.04093	73	1.0147	0.025805	80
66.8	0.997627	0.01181	66	0.995613	0.018652	67	0.991442	0.023449	77			66.8	1.02833	0.043306	73	1.0165	0.027665	80
66.9	0.99878	0.012515	66	0.996239	0.019055	67	0.99153	0.023377	77			66.9	1.0233	0.042565	73	1.01492	0.023588	80
67	1.0004	0.013233	66	0.996053	0.019691	67	0.991867	0.025358	77			67	1.02756	0.042479	73	1.01495	0.024818	80
67.1	1.00126	0.014161	66	0.995961	0.020144	67	0.992442	0.027291	77			67.1	1.02989	0.046439	73	1.01417	0.022125	80
67.2	1.00192	0.014816	66	0.995611	0.020409	67	0.993108	0.02723	77			67.2	1.02183	0.046521	73	1.01754	0.027846	80
67.3	1.00104	0.014845	66	0.99585	0.021007	67	0.9935	0.027436	77			67.3	1.00904	0.037844	73	1.01907	0.031249	80
67.4	0.999152	0.014167	66	0.996216	0.021779	67	0.993688	0.027978	77			67.4	1.01025	0.038229	73	1.01696	0.023421	80
67.5	0.997988	0.013715	66	0.996894	0.021767	67	0.993705	0.028367	77			67.5	1.01982	0.047588	73	1.01767	0.028395	80
67.6	0.99761	0.013624	66	0.997186	0.021768	67	0.994265	0.030023	77			67.6	1.02568	0.044098	73	1.01779	0.031451	80
67.7	0.998666	0.013659	66	0.995873	0.019894	67	0.994004	0.029323	77			67.7	1.02829	0.043481	73	1.0158	0.02908	80
67.8	0.999936	0.01425	66	0.994955	0.019575	67	0.993599	0.028488	77			67.8	1.02829	0.042061	73	1.01657	0.026849	80
67.9	1.00054	0.014647	66	0.995321	0.019223	67	0.99337	0.027501	77			67.9	1.03094	0.04435	73	1.01741	0.027185	80
68	1.0012	0.014687	66	0.995285	0.019233	67	0.994047	0.02844	77			68	1.03157	0.045285	73	1.01571	0.022311	80
68.1	1.00055	0.01396	66	0.995533	0.019486	67	0.994195	0.02894	77			68.1	1.0264	0.044272	73	1.01336	0.024571	80
68.2	1.0004	0.013932	66	0.994624	0.019028	67	0.993656	0.027483	77			68.2	1.02578	0.046115	73	1.01187	0.026016	80
68.3	1.00074	0.013748	66	0.993495	0.018479	67	0.992407	0.025903	77			68.3	1.02441	0.041688	73	1.01657	0.024218	80
68.4	1.00131	0.013139	66	0.99349	0.017891	67	0.991726	0.024329	77			68.4	1.02679	0.046459	73	1.0227	0.033039	80
68.5	1.00166	0.01328	66	0.993394	0.018488	67	0.991801	0.024455	77			68.5	1.02913	0.050601	73	1.01451	0.023401	80
68.6	1.00155	0.01308	66	0.993521	0.018567	67	0.992214	0.024318	77			68.6	1.02737	0.042616	73	1.00981	0.02146	80
68.7	1.00127	0.012858	66	0.993921	0.018389	67	0.993198	0.025027	77			68.7	1.02877	0.0441	73	1.01024	0.023723	80
68.8	1.00135	0.013271	66	0.993718	0.018416	67	0.994146	0.026213	77			68.8	1.03281	0.053338	73	1.01391	0.025777	80
68.9	1.00181	0.014452	66	0.994379	0.018444	67	0.99394	0.023855	77			68.9	1.03096	0.045949	73	1.01438	0.032169	80
69	1.00126	0.014122	66	0.995385	0.01854	67	0.993381	0.02318	77			69	1.02551	0.045211	73	1.01404	0.024614	80
69.1	0.999919	0.01436	66	0.994016	0.018105	67	0.99295	0.022559	77			69.1	1.02188	0.047335	73	1.01797	0.029651	80
69.2	0.99949	0.013752	66	0.993695	0.017402	67	0.992948	0.022352	77			69.2	1.02134	0.050435	73	1.01552	0.025683	80
69.3	0.998232	0.012322	66	0.994049	0.0179	67	0.993141	0.022067	77			69.3	1.02666	0.042965	73	1.01329	0.029163	80
69.4	0.997374	0.011582	66	0.99389	0.018515	67	0.993056	0.021872	77			69.4	1.03197	0.045856	73	1.01015	0.022946	80
69.5	0.997663	0.012362	66	0.993367	0.018959	67	0.993075	0.022735	77			69.5	1.03562	0.053116	73	1.01343	0.023898	80
69.6	0.998424	0.012725	66	0.993285	0.019819	67	0.993083	0.023576	77			69.6	1.03318	0.050964	73	1.01697	0.036669	80
69.7	0.99835	0.012831	66	0.993234	0.020064	67	0.993542	0.024126	77			69.7	1.02773	0.042488	73	1.01247	0.024236	80
69.8	0.998253	0.013315	66	0.993447	0.019937	67	0.993758	0.02484	77			69.8	1.02762	0.043543	73	1.01131	0.025133	80
69.9	0.998282	0.012898	66	0.993792	0.020264	67	0.9935	0.025062	77			69.9	1.0294	0.058888	73	1.01285	0.02549	80
70	0.998805	0.014492	66	0.993705	0.020285	67	0.993107	0.02501	77			70	1.03741	0.059727	73	1.0155	0.027506	80
70.1	0.999007	0.015168	66	0.993778	0.019761	67	0.992958	0.024414	77			70.1	1.04021	0.056672	73	1.01357	0.026405	80
70.2	0.999743	0.015985	66	0.993899	0.020012	67	0.992849	0.025768	77			70.2	1.03484	0.048978	73	1.01164	0.020912	80
70.3	0.999484	0.016401	66	0.994046	0.019614	67	0.993083	0.027356	77			70.3	1.03298	0.046197	73	1.01478	0.022577	80
70.4	1.00019	0.016577	66	0.994482	0.020277	67	0.994309	0.030407	77			70.4	1.02697	0.045981	73	1.01412	0.02472	80
70.5	1.00081	0.016279	66	0.995554	0.020962	67	0.995062	0.032224	77			70.5	1.02631	0.047598	73	1.01237	0.022283	80
70.6	1.00048	0.015684	66	0.995002	0.020443	67	0.995395	0.032238	77			70.6	1.02454	0.050607	73	1.01488	0.029415	80
70.7	1.00048	0.016567	66	0.994755	0.019993	67	0.994772	0.030229	77			70.7	1.03182	0.052332	73	1.01511	0.028002	80
70.8	0.998027	0.01557	48	0.995076	0.02033	67	0.994658	0.029225	77			70.8	1.03683	0.057847	73	1.01314	0.023853	80
70.9	0.997891	0.015736	48	0.994677	0.019438	67	0.993874	0.027823	77			70.9	1.03304	0.05435	73	1.01892	0.031343	80
71	0.996689	0.012373	48	0.992378	0.019619	67	0.993711	0.027236	77			71	1.03035	0.04894	73	1.01811	0.028629	61
71.1	0.996168	0.010841	48	0.992482	0.017295	51	0.994043	0.027585	77			71.1	1.01951	0.04235	73	1.01246	0.019611	61
71.2	0.99557	0.011872	48	0.998781	0.019542	51	0.993681	0.027461	77			71.2	1.01962	0.047468	73	1.01328	0.027956	61
71.3	0.995802	0.012119	48	1.01102	0.0385	51	0.992924	0.030514	57			71.3	1.02762	0.045399	73	1.01607	0.032905	61
71.4	0.996414	0.011781	48	1.11001	0.195953	51	0.993034	0.030738	57			71.4	1.02354	0.050578	73	1.01579	0.027009	61
71.5	0.995432	0.01092	48	1.26034	0.39579	51	0.993148	0.032291	57			71.5	1.02225	0.052021	73	1.01571	0.022722	61
71.6	0.994666	0.011297	48	1.31481	0.472509	51	0.993501	0.033142	57			71.6	1.02974	0.052923	73	1.01529	0.021072	61
71.7	0.993602	0.009435	48	1.32921	0.494385	51	0.993165	0.033507	57			71.7	1.02338	0.043718	73	1.01242	0.020665	61
71.8	0.99282	0.009595	48	1.33461	0.502218	51	0.995138	0.035397	57			71.8	1.00887	0.0194	51	1.01716	0.024179	61
71.9	0.993263	0.010151	48	1.33658	0.504237	51	0.999498	0.039743	57			71.9	1.01124	0.023325	51	1.01722	0.022705	61
72	0.993205	0.011593	48	1.34226	0.510888	51	1.00431	0.040611	57			72	1.01339	0.026872	51	1.01855	0.028908	61
72.1	0.994218	0.012995	48	1.34142	0.508583	51	1.00862	0.042409	57			72.1	1.01613	0.035307	51	1.0179	0.025729	61
72.2	0.99484	0.013391	48	1.34683	0.516231	51	1.0196	0.04658	57			72.2	1.01365	0.026019	51	1.0189	0.019385	61
72.3	0.9976	0.013221	48	1.46584	0.671573	51	1.03415	0.045527	57			72.3	1.00853	0.021385	51	1.02641	0.026651	61
72.4	1.00626	0.019925	48	1.63407	0.897435	51	1.03861	0.039487	57			72.4	1.00901	0.019899	51	1.02503	0.026836	61
72.5	1.01439	0.027027	48	1.6228	0.899069	51	1.04171	0.040364	57			72.5	1.02064	0.023232	51	1.04846	0.043016	61
72.6	1.02225	0.036286	48	1.60216	0.869863	51	1.08651	0.062481	57			72.6	1.02634	0.031867	51	1.10146	0.083306	61
72.7	1.05868	0.079059	48	1.56862	0.837399	51	1.15304	0.099093	57			72.7	1.03559	0.028234	51	1.14592	0.101015	61
72.8	1.09747	0.116717	48	1.55824	0.831464	51	1.20569	0.140678	57			72.8	1.06371	0.067576	51	1.17992	0.108787	61
72.9	1.12411	0.122355	48	1.53566	0.801724	51	1.26508	0.202701	57			72.9	1.09521	0.096967	51	1.22904	0.11704	61
73	1.15422	0.117068	48	1.5122	0.774596	51	1.29363	0.234969	57			73	1.11436	0.108969	51	1.25988	0.132621	61
73.1	1.19438	0.1335	48	1.49115	0.75151	51	1.29648	0.240093	57			73.1	1.12431	0.116285	51	1.27076	0.140556	61
73.2	1.26208	0.168702	48	1.46875	0.72109	51	1.31829	0.265332	57			73.2	1.15386	0.115306	51	1.27153	0.140148	61
73.3	1.31426	0.211389	48	1.45689	0.703842	51	1.33769	0.289279	57			73.3	1.20216	0.153076	51	1.3016	0.170901	61
73.4	1.33502	0.236148	48	1.44673	0.689684	51	1.33967	0.294569	57			73.4	1.26285	0.218894	51	1.28988	0.162689	61
73.5	1.34168	0.247323	48	1.44381	0.685638	51	1.34625	0.305904	57			73.5	1.31104	0.269852	51	1.31825	0.197737	61
73.6	1.34158	0.252529	48	1.44221	0.682463	51	1.34717	0.311661	57			73.6	1.34499	0.303212	51	1.31979	0.207294	61
73.7	1.33786	0.254348	48	1.42915	0.662724	51	1.34459	0.314519	57			73.7	1.35775	0.321526	51	1.33488	0.233915	61
73.8	1.33211	0.254361	48	1.43185	0.665757	51	1.33913	0.314448	57			73.8	1.35841	0.329245	51	1.3354	0.241088	61
73.9	1.32516	0.2534	48	1.4383	0.675246	51	1.33079	0.310499	57			73.9	1.34677	0.321728	51	1.31701	0.222587	61
74	1.3175	0.251701	48	1.44792	0.688893	51	1.32136	0.305292	57			74	1.33217	0.308121	51	1.30393	0.210902	61
74.1	1.30915	0.24872	48	1.4487	0.689216	51	1.30983	0.296489	57			74.1	1.32105	0.293914	51	1.32094	0.237922	61
74.2	1.3008	0.244732	48	1.44301	0.679654	51	1.2993	0.287633	57			74.2	1.314	0.289165	51	1.32522	0.249818	61
74.3	1.29163	0.238801	48	1.44735	0.683283	51	1.29273	0.282802	57			74.3	1.32327	0.308466	51	1.31739	0.245167	61
74.4	1.28268	0.232542	48	1.44287	0.674347	51	1.29397	0.288382	57			74.4	1.35202	0.354629	51	1.30766	0.236466	61
74.5	1.27293	0.225044	48	1.45284	0.687496	51	1.29349	0.291605	57			74.5	1.38724	0.405782	51	1.31148	0.24528	61
74.6	1.26382	0.217171	48	1.4653	0.702764	51	1.28755	0.286661	57			74.6	1.4143	0.444607	51	1.31828	0.258359	61
74.7	1.25491	0.208905	48	1.46646	0.702324	51	1.28099	0.281265	57			74.7	1.43351	0.471774	51	1.31928	0.261907	61
74.8	1.24657	0.201104	48	1.4714	0.706078	51	1.27324	0.27407	57			74.8	1.44453	0.486872	51	1.32984	0.278852	61
74.9	1.23877	0.193527	48	1.47533	0.708879	51	1.26449	0.264286	57			74.9	1.44873	0.494153	51	1.33515	0.287244	61
75	1.23164	0.185701	48	1.47435	0.705472	51	1.26241	0.261491	57			75	1.44759	0.49509	51	1.33526	0.288488	61

[truncated: 5 more sheets: Suppl. Fig4, Suppl. Fig5, Suppl. Fig6, Suppl. Fig7, Suppl. Fig8]
